# Supplementary material for: Systemic administration of β-glucan induces immune training in microglia
Source: J Neuroinflammation. 2021 Feb 22;18:57. doi: 10.1186/s12974-021-02103-4 (PMC7901224; doi:10.1186/s12974-021-02103-4)
Supplement: Supplementary file 7 — Additional file 7. Raw morphometric information for all cells analyzed in preconditioning design, cortex and hippocampus regions. Statistical comparisons between experimental groups are also provided. [file 12974_2021_2103_MOESM7_ESM.xlsx]

## Sheet: precondition_cortex
Raw morphometric information for all cells analyzed in precondition design, cortex region
	cell_ID	treatment	soma area (µm2)	soma perimeter (µm)	branch area (µm2)	branch perimeter (µm)	convex area (µm2)	convex perimeter (µm)	startnodes (n)	junctions (n)	endnodes (n)	end-to-startnode ratio	total branch length (µm)	Sholl min radius (µm)	Sholl peak radius (µm)	Sholl max radius (µm)	Sholl peak (n)	branching index (µm)	cell spread (µm)	cell solidity	cell convexity	cell circularity	convex circularity	fractal dimension	lacunarity	groups
1	1_01_IC_0036-sil	PP	76	36	287	1098	2273	198	8	71	72	9	488	4.086	20.884	40.406	19	715	20	0.159559	0.17804	0.0036696	0.72563	1.28561	3.82426	1
2	1_01_IC_0037-sil	PP	65	36	330	1042	2244	188	7	90	75	10.714	507	3.632	21.792	36.32	19	852	20	0.176163	0.176859	0.00437885	0.794423	1.31997	2.71321	1
3	1_01_IC_0038-sil	PP	79	40	310	1036	1802	170	8	124	89	11.125	536	4.54	14.528	39.044	19	801	19	0.215626	0.15989	0.00433921	0.78748	1.34006	2.81397	1
4	1_01_IC_0039-sil	PP	56	32	224	965	2235	194	6	72	65	10.833	410	4.54	14.528	36.774	15	563	19	0.12507	0.197326	0.00362115	0.743894	1.25858	4.56974	2
5	1_01_IC_0040-sil	PP	69	36	203	949	1457	152	9	71	65	7.222	398	4.086	16.344	31.78	20	600	17	0.186388	0.155035	0.00353744	0.789445	1.29885	2.45942	4
6	1_01_IC_0041-sil	PP	74	43	229	930	1901	187	4	83	67	16.75	422	4.086	16.798	51.756	14	972	24	0.159648	0.19437	0.00413656	0.686026	1.26063	4.55928	2
7	1_01_IC_0042-sil	PP	75	41	178	741	1762	177	8	69	56	7	336	3.178	14.528	35.412	12	739	20	0.143581	0.229775	0.00533921	0.704524	1.23182	5.4432	3
8	1_01_IC_0043-sil	PP	76	42	292	1195	3199	223	10	93	83	8.3	527	4.086	21.792	39.952	21	916	22	0.114982	0.182683	0.00311013	0.810604	1.29125	5.30472	1
9	1_01_IC_0044-sil	PP	107	58	447	1376	2838	220	10	156	128	12.8	718	4.994	14.528	42.222	25	1033	21	0.195251	0.156533	0.00353304	0.738502	1.34018	2.72694	1
10	1_01_IC_0045-sil	PP	57	36	242	820	2172	200	8	74	71	8.875	398	3.632	17.252	47.216	14	917	23	0.137692	0.237978	0.00532159	0.682573	1.2466	4.66716	3
11	1_01_IC_0046-sil	PP	69	44	262	962	2231	197	7	91	80	11.429	466	4.086	15.89	41.768	18	782	19	0.148335	0.198722	0.00421145	0.71867	1.2442	3.72918	2
12	1_01_IC_0047-sil	PP	47	29	219	1005	1751	170	7	74	74	10.571	429	3.632	16.344	33.142	21	671	19	0.152269	0.167115	0.00323789	0.761128	1.29385	2.77352	2
13	1_01_IC_0048-sil	PP	72	40	195	905	2278	209	5	74	68	13.6	390	4.54	12.258	45.4	15	800	23	0.116978	0.223084	0.00381938	0.656441	1.21482	6.62087	2
14	1_01_IC_0049-sil	PP	66	36	243	938	2151	183	7	91	77	11	440	4.086	15.436	38.59	17	651	20	0.143511	0.190317	0.00419824	0.807388	1.26636	3.76159	2
15	1_01_IC_0050-sil	PP	55	34	281	1052	1744	174	5	100	86	17.2	487	3.632	14.528	29.51	22	620	17	0.192317	0.16337	0.00370044	0.721079	1.3381	2.43479	4
16	1_01_IC_0051-sil	PP	72	39	215	894	2182	191	6	73	62	10.333	393	4.994	16.798	35.866	14	738	21	0.13141	0.208542	0.00430837	0.754194	1.22046	3.86468	2
17	1_01_IC_0052-sil	PP	51	31	201	777	1835	179	7	56	61	8.714	343	4.086	17.706	32.234	12	551	18	0.137203	0.224471	0.00499559	0.722674	1.24485	3.88916	3
18	1_01_IC_0053-sil	PP	79	47	281	887	1985	177	9	96	79	8.778	454	4.994	14.528	33.596	15	767	20	0.181335	0.193502	0.00540088	0.795498	1.28377	3.21257	4
19	1_01_IC_0054-sil	PP	63	38	205	768	1653	167	6	62	65	10.833	350	3.178	18.16	32.234	20	628	19	0.162137	0.210449	0.0053304	0.741996	1.23879	3.64709	3
20	1_01_IC_0055-sil	PP	46	27	248	941	2029	196	5	78	75	15	427	3.178	19.522	39.952	14	872	22	0.144762	0.204502	0.00402203	0.664251	1.29998	3.95098	2
21	1_01_IC_0056-sil	PP	62	34	236	1000	2029	180	8	94	89	11.125	451	3.632	10.442	36.32	17	700	19	0.146744	0.176194	0.00359471	0.788824	1.27121	4.02531	2
22	1_01_IC_0057-sil	PP	57	35	224	872	1656	172	5	91	70	14	412	4.54	15.89	34.504	16	701	19	0.169678	0.192132	0.0044141	0.704599	1.29294	3.13943	2
23	1_01_IC_0058-sil	PP	60	33	294	1169	2619	212	4	119	99	24.75	540	4.994	23.608	41.768	21	1313	26	0.135079	0.177445	0.00311894	0.733767	1.29099	4.66947	1
24	1_01_IC_0059-sil	PP	73	36	360	1530	3558	238	6	136	114	19	688	4.994	13.62	49.486	21	1874	25	0.121709	0.153361	0.00226432	0.791643	1.30796	4.65693	1
25	1_01_IC_0060-sil	PP	73	40	201	674	1804	178	6	49	46	7.667	309	4.994	20.43	36.32	12	524	20	0.152009	0.257057	0.00721145	0.717758	1.24773	2.96121	3
26	1_01_IC_0062-sil	PP	65	37	231	741	1721	180	6	48	44	7.333	340	5.448	13.62	44.038	12	470	23	0.171687	0.236295	0.00639648	0.667278	1.22721	3.4463	3
27	1_01_IC_0063-sil	PP	66	37	235	884	1839	170	7	69	62	8.857	398	4.086	21.338	30.418	18	808	19	0.163322	0.187749	0.00457709	0.795066	1.27628	3.23179	4
28	1_01_IC_0064-sil	PP	72	35	484	1543	3212	223	4	188	143	35.75	826	4.54	19.068	40.406	24	1242	23	0.173352	0.142692	0.00286784	0.812317	1.33365	3.37403	1
29	1_01_IC_0065-sil	PP	69	34	307	1059	1810	171	7	113	90	12.857	528	4.086	22.246	33.142	17	795	18	0.207269	0.159753	0.00409692	0.774405	1.32718	2.90413	1
30	1_01_IC_0066-sil	PP	62	33	323	873	2044	207	5	95	92	18.4	471	4.086	23.154	56.296	15	1172	22	0.188176	0.23307	0.00612335	0.599203	1.28323	3.64165	2
31	1_02_IC_0036-sil	PP	60	33	312	1273	2120	180	6	112	97	16.167	575	3.632	11.35	44.038	18	903	20	0.17574	0.13904	0.00280617	0.826269	1.32276	2.52019	1
32	1_02_IC_0037-sil	PP	60	33	273	1105	2358	199	8	102	84	10.5	507	4.086	14.982	43.13	18	876	20	0.14152	0.177661	0.0033304	0.746057	1.26409	3.75176	2
33	1_02_IC_0038-sil	PP	73	38	402	1577	3602	235	6	132	115	19.167	713	4.54	24.516	50.848	21	1725	26	0.131617	0.14726	0.0023304	0.816921	1.29293	3.81213	1
34	1_02_IC_0039-sil	PP	68	37	266	941	1962	182	8	102	84	10.5	467	3.632	13.62	33.596	17	735	20	0.170044	0.191101	0.00460793	0.742084	1.27686	3.33251	4
35	1_02_IC_0040-sil	PP	79	43	400	1656	3461	233	7	155	137	19.571	758	3.632	25.878	48.578	23	1021	23	0.138189	0.138744	0.00212775	0.800344	1.30857	3.63023	1
36	1_02_IC_0041-sil	PP	61	35	254	956	2539	230	4	86	67	16.75	443	4.086	6.81	43.584	15	1055	22	0.124075	0.235938	0.00414978	0.601053	1.27454	5.88678	2
37	1_02_IC_0042-sil	PP	51	33	291	1017	2506	197	11	75	74	6.727	464	3.178	26.332	43.13	15	733	21	0.136383	0.191762	0.00408811	0.814934	1.26397	3.8496	2
38	1_02_IC_0043-sil	PP	65	35	247	921	2113	191	7	81	70	10	433	3.632	15.436	38.59	16	540	20	0.147868	0.201242	0.00435242	0.726885	1.25304	4.19634	2
39	1_02_IC_0044-sil	PP	71	37	173	673	1401	164	5	69	61	12.2	315	4.086	16.798	34.504	13	667	19	0.173775	0.232903	0.00618062	0.655458	1.26893	4.04667	3
40	1_02_IC_0045-sil	PP	78	45	247	985	1930	174	7	87	74	10.571	450	4.086	18.16	36.32	18	635	19	0.168357	0.172018	0.00399559	0.802185	1.28269	3.21177	4
41	1_02_IC_0046-sil	PP	72	35	399	1513	3494	235	8	126	116	14.5	704	4.54	18.614	45.4	25	1561	22	0.134982	0.153833	0.00254185	0.795374	1.30235	4.13656	1
42	1_02_IC_0047-sil	PP	53	31	212	808	1823	182	7	65	60	8.571	363	3.178	13.62	39.498	12	645	20	0.145533	0.22222	0.00499119	0.694683	1.24575	3.45181	3
43	1_02_IC_0048-sil	PP	63	34	350	1351	3514	248	6	116	105	17.5	619	3.178	23.154	52.21	17	1552	27	0.117383	0.180454	0.00274009	0.717242	1.24844	5.65479	1
44	1_02_IC_0049-sil	PP	73	37	323	1129	2097	180	8	110	97	12.125	548	3.632	20.43	34.504	23	655	20	0.188811	0.155674	0.00371806	0.813035	1.31622	2.66251	1
45	1_02_IC_0050-sil	PP	54	31	204	738	1871	188	2	59	49	24.5	345	5.448	15.89	36.774	17	700	22	0.138172	0.246722	0.00559471	0.665414	1.23578	4.69853	3
46	1_02_IC_0051-sil	PP	94	46	320	1086	2264	194	7	108	93	13.286	534	4.54	23.608	39.952	21	1136	20	0.182568	0.173057	0.00414978	0.758775	1.31852	2.85094	1
47	1_02_IC_0052-sil	PP	69	37	274	1042	2129	198	5	105	81	16.2	499	4.086	14.528	49.486	17	1028	21	0.161273	0.18611	0.00382379	0.684256	1.29284	4.34694	1
48	1_02_IC_0053-sil	PP	63	33	275	1011	1666	180	7	104	86	12.286	486	4.086	10.442	44.038	20	901	17	0.203308	0.1757	0.00407489	0.649529	1.32112	3.13351	4
49	1_02_IC_0054-sil	PP	73	36	347	1385	3090	227	7	114	104	14.857	624	4.086	18.614	40.86	20	1059	21	0.135868	0.161894	0.00267841	0.752115	1.29557	3.88057	1
50	1_02_IC_0055-sil	PP	63	41	388	1349	2958	211	6	129	102	17	657	3.178	25.424	37.228	21	1202	22	0.152348	0.153211	0.00299559	0.837608	1.31053	2.7335	1
51	1_02_IC_0056-sil	PP	58	33	266	1009	2339	195	8	76	69	8.625	447	3.632	13.62	36.32	14	769	20	0.138511	0.190815	0.00388987	0.771093	1.2648	4.02144	2
52	1_02_IC_0057-sil	PP	70	34	312	1229	2579	199	6	107	94	15.667	563	4.994	14.982	35.866	19	738	20	0.148251	0.158868	0.00306608	0.819511	1.29003	3.22387	1
53	1_02_IC_0058-sil	PP	72	39	448	1818	3313	229	6	159	138	23	816	4.54	22.7	47.216	24	1467	26	0.1567	0.124537	0.0019207	0.790383	1.33607	3.49881	1
54	1_02_IC_0059-sil	PP	58	32	496	2018	4013	255	6	186	155	25.833	928	4.086	25.878	48.124	24	2043	28	0.138057	0.125586	0.00168722	0.774586	1.31019	4.71358	1
55	1_02_IC_0060-sil	PP	55	34	446	1868	3284	226	4	156	134	33.5	830	3.178	20.43	43.584	33	1138	22	0.152564	0.119449	0.00176211	0.808846	1.35516	3.17197	1
56	1_02_IC_0061-sil	PP	70	36	315	1208	2953	238	5	119	99	19.8	566	4.086	15.89	47.67	21	1561	25	0.13059	0.193352	0.00320705	0.65696	1.2901	5.15042	1
57	1_02_IC_0062-sil	PP	62	33	362	1618	3763	253	4	137	121	30.25	706	3.632	25.878	56.296	22	1750	27	0.112656	0.154903	0.00199559	0.738159	1.28144	5.13553	1
58	1_02_IC_0063-sil	PP	66	33	394	1685	4006	250	6	134	119	19.833	742	4.086	22.246	43.584	28	1180	26	0.114771	0.146352	0.00198238	0.805868	1.27525	4.61678	1
59	1_02_IC_0064-sil	PP	54	30	287	1014	2033	187	5	99	91	18.2	496	3.632	16.798	42.222	16	1043	21	0.167546	0.18222	0.00406167	0.730062	1.28382	3.91271	2
60	1_02_IC_0065-sil	PP	59	42	225	893	2233	203	10	53	59	5.9	390	2.724	14.528	45.854	12	760	21	0.127326	0.221784	0.0042467	0.678366	1.25706	5.95126	3
61	10_19_IC_0036-sil	LL	57	33	250	618	1091	131	10	73	57	5.7	350	3.178	13.166	26.332	19	388	14	0.280771	0.211533	0.0100793	0.802251	1.32753	1.95311	5
62	10_19_IC_0037-sil	LL	78	45	201	544	978	128	12	56	55	4.583	286	2.724	11.35	25.424	14	340	14	0.284872	0.237317	0.0119427	0.744396	1.28506	2.41395	5
63	10_19_IC_0038-sil	LL	88	39	271	792	1528	153	10	92	86	8.6	410	4.994	8.626	29.51	17	493	15	0.235048	0.190797	0.00697357	0.815207	1.29154	2.16491	4
64	10_19_IC_0039-sil	LL	52	31	313	925	1875	170	10	108	83	8.3	491	3.632	11.804	40.86	18	555	18	0.194533	0.182507	0.00530837	0.819502	1.31264	3.00286	4
65	10_19_IC_0040-sil	LL	64	33	203	512	1093	129	6	70	61	10.167	297	4.54	14.074	24.062	18	289	14	0.244132	0.245674	0.0121762	0.826454	1.26575	2.10091	5
66	10_19_IC_0041-sil	LL	41	31	301	771	1285	144	8	87	76	9.5	421	2.724	7.718	25.878	18	511	15	0.266374	0.186507	0.0072467	0.782009	1.32287	1.80698	4
67	10_19_IC_0042-sil	LL	68	39	294	1001	1587	163	12	115	83	6.917	511	2.724	14.982	37.228	20	420	16	0.228524	0.162634	0.00452423	0.74874	1.30839	2.32677	4
68	10_19_IC_0043-sil	LL	83	44	279	715	1144	128	15	95	69	4.6	395	3.178	15.436	22.7	21	469	14	0.316026	0.18141	0.00906167	0.871097	1.3382	1.33796	4
69	10_19_IC_0044-sil	LL	47	31	193	580	1007	131	9	58	43	4.778	287	3.178	9.988	26.786	15	260	14	0.238361	0.228097	0.00911894	0.735211	1.29747	2.46841	6
70	10_19_IC_0045-sil	LL	48	30	108	415	719	108	8	40	41	5.125	191	3.632	5.902	22.7	11	249	12	0.216722	0.253463	0.0107665	0.773361	1.22704	2.66492	6
71	10_19_IC_0046-sil	LL	50	28	206	660	1307	143	7	63	55	7.857	321	4.086	9.08	27.694	16	329	15	0.195489	0.213824	0.00715419	0.800449	1.24411	2.9266	5
72	10_19_IC_0047-sil	LL	44	28	144	477	955	126	5	47	45	9	234	4.086	9.534	25.878	13	304	13	0.197335	0.257436	0.00992511	0.758978	1.24099	2.50517	3
73	10_19_IC_0049-sil	LL	51	30	273	769	1740	169	8	83	73	9.125	406	4.086	10.896	31.78	16	617	16	0.186366	0.21937	0.00689427	0.768758	1.28973	2.7319	5
74	10_19_IC_0050-sil	LL	52	30	125	362	741	114	6	36	39	6.5	179	3.632	7.718	24.516	12	271	12	0.238938	0.307881	0.0163612	0.722414	1.25249	2.73426	6
75	10_19_IC_0051-sil	LL	55	30	160	465	781	111	10	46	52	5.2	235	4.086	6.356	26.786	13	290	12	0.275013	0.236119	0.0122159	0.79685	1.28068	1.85884	6
76	10_19_IC_0052-sil	LL	65	39	145	511	831	112	11	51	53	4.818	238	2.27	8.172	21.792	14	277	13	0.253722	0.218974	0.0100969	0.830084	1.30543	2.2197	6
77	10_19_IC_0053-sil	LL	68	44	79	269	519	93	8	14	18	2.25	112	4.086	8.172	18.614	11	104	12	0.282269	0.321568	0.0219912	0.753458	1.17599	1.85222	6
78	10_19_IC_0055-sil	LL	60	36	195	665	1103	131	9	69	68	7.556	321	2.724	10.442	32.234	17	526	16	0.231859	0.195079	0.0070793	0.802207	1.30396	2.01861	5
79	10_19_IC_0056-sil	LL	65	37	138	345	547	95	14	43	39	2.786	185	4.086	5.902	18.16	14	124	11	0.370352	0.287476	0.0231674	0.756903	1.24276	1.27734	6
80	10_19_IC_0057-sil	LL	60	36	210	663	949	121	11	69	60	5.455	338	3.178	9.534	23.154	17	451	14	0.284824	0.181291	0.00768282	0.820714	1.32106	1.23613	5
81	10_19_IC_0058-sil	LL	48	29	220	711	1790	167	8	67	62	7.75	351	3.632	15.436	30.418	16	495	17	0.15015	0.231203	0.00648458	0.808075	1.26161	4.3789	3
82	10_19_IC_0059-sil	LL	70	37	242	733	1136	136	10	94	75	7.5	389	4.994	10.896	29.056	19	378	15	0.2747	0.182291	0.00709692	0.777304	1.34808	2.0507	4
83	10_19_IC_0060-sil	LL	67	36	232	771	1395	148	10	66	69	6.9	360	3.178	10.442	30.872	17	475	15	0.214251	0.188189	0.00611013	0.805172	1.28039	2.43297	5
84	10_19_IC_0061-sil	LL	54	32	206	520	1055	131	7	52	51	7.286	273	3.178	8.626	29.51	15	248	14	0.246802	0.251088	0.0120264	0.772789	1.28053	1.84448	6
85	10_19_IC_0062-sil	LL	49	29	256	606	1411	149	6	83	71	11.833	357	3.632	15.89	28.148	17	479	15	0.216189	0.243784	0.0102379	0.796925	1.27299	2.94531	5
86	10_19_IC_0063-sil	LL	66	35	208	482	975	128	5	68	58	11.6	276	4.54	12.712	27.24	16	405	15	0.281894	0.258612	0.0141366	0.749894	1.28968	1.76243	5
87	10_19_IC_0064-sil	LL	43	28	244	852	1598	160	7	83	78	11.143	415	3.178	13.166	34.05	15	480	17	0.179982	0.186291	0.00491189	0.786084	1.2623	3.0037	3
88	10_19_IC_0065-sil	LL	59	37	148	433	930	123	11	46	44	4	220	3.178	5.902	29.056	11	378	14	0.222498	0.281626	0.0136784	0.775154	1.25057	2.06681	6
89	10_20_IC_0036-sil	LL	67	36	184	371	591	97	7	46	45	6.429	213	3.178	8.626	17.706	16	109	11	0.424476	0.266709	0.0238767	0.790736	1.28869	1.25249	6
90	10_20_IC_0037-sil	LL	65	40	197	420	633	104	13	49	43	3.308	241	3.178	6.356	20.884	15	252	12	0.412925	0.258652	0.0205154	0.742612	1.30613	1.44188	6
91	10_20_IC_0038-sil	LL	117	50	239	559	952	122	14	54	56	4	295	4.086	10.442	26.786	19	366	15	0.373696	0.224969	0.0152247	0.805093	1.29206	1.60817	5
92	10_20_IC_0039-sil	LL	71	37	185	371	636	100	10	47	39	3.9	215	3.632	8.626	17.252	16	215	11	0.403278	0.282859	0.0259515	0.804238	1.27462	1.18674	6
93	10_20_IC_0040-sil	LL	77	41	136	311	558	94	13	32	35	2.692	166	4.086	8.172	20.43	14	153	10	0.381203	0.313872	0.029793	0.79337	1.26899	1.41849	6
94	10_20_IC_0041-sil	LL	74	46	203	415	744	112	9	49	38	4.222	233	1.816	11.804	25.424	17	235	13	0.373062	0.281304	0.0221189	0.749216	1.25957	1.23048	6
95	10_20_IC_0042-sil	LL	64	35	314	684	1163	134	11	86	72	6.545	403	4.086	9.534	33.596	15	607	16	0.32478	0.200678	0.0105859	0.809242	1.32188	1.73355	4
96	10_20_IC_0043-sil	LL	109	46	228	616	1127	140	13	68	63	4.846	325	4.994	9.534	26.786	19	272	13	0.298912	0.232251	0.0117137	0.726489	1.29578	2.08627	5
97	10_20_IC_0044-sil	LL	87	45	220	535	1050	132	12	52	56	4.667	272	3.632	14.528	29.056	16	342	15	0.292507	0.257167	0.0145815	0.753709	1.25444	2.03513	5
98	10_20_IC_0045-sil	LL	109	56	243	557	882	117	12	69	63	5.25	301	3.178	12.258	20.884	18	266	14	0.399031	0.228586	0.0169075	0.810863	1.31137	1.15577	5
99	10_20_IC_0046-sil	LL	56	30	222	584	1211	143	10	53	50	5	296	4.086	10.442	29.51	15	417	16	0.229899	0.250401	0.0107885	0.748564	1.24971	2.69715	3
100	10_20_IC_0047-sil	LL	48	31	139	402	640	105	10	41	42	4.2	197	3.178	6.356	21.792	16	185	11	0.292203	0.271185	0.0155727	0.724696	1.25702	2.27187	6
101	10_20_IC_0048-sil	LL	65	39	141	336	721	107	9	28	31	3.444	175	2.724	6.81	28.148	9	203	15	0.286154	0.323269	0.023696	0.792419	1.28042	2.04756	6
102	10_20_IC_0049-sil	LL	94	45	327	879	1729	164	10	80	80	8	440	4.54	15.89	36.32	17	670	17	0.243242	0.189414	0.00703965	0.806661	1.3198	2.55273	4
103	10_20_IC_0050-sil	LL	70	43	315	948	1517	153	12	89	75	6.25	466	3.178	7.718	28.602	17	433	16	0.253863	0.163872	0.00555066	0.81452	1.36633	1.75663	4
104	10_20_IC_0051-sil	LL	61	32	324	833	1624	162	6	79	74	12.333	428	4.086	14.528	32.688	20	439	15	0.237141	0.195031	0.00700441	0.776789	1.31715	2.4396	4
105	10_20_IC_0053-sil	LL	55	31	189	508	852	120	9	54	52	5.778	265	3.632	14.982	25.424	17	328	14	0.287529	0.235348	0.0117753	0.739352	1.27967	1.90553	6
106	10_20_IC_0054-sil	LL	63	40	214	562	884	123	8	74	57	7.125	318	4.086	12.712	27.694	18	367	14	0.31393	0.213696	0.0104846	0.731352	1.29561	1.88242	5
107	10_20_IC_0055-sil	LL	84	39	261	543	920	121	11	73	64	5.818	323	4.086	9.08	30.418	21	428	13	0.374952	0.224991	0.0149868	0.789709	1.33915	1.25225	5
108	10_20_IC_0056-sil	LL	62	34	246	773	1423	154	12	82	68	5.667	400	3.632	11.804	34.958	16	441	17	0.216326	0.197211	0.0063348	0.75296	1.31045	3.01408	5
109	10_20_IC_0057-sil	LL	77	37	307	729	1443	146	8	82	67	8.375	407	4.54	11.804	28.148	18	489	16	0.265991	0.198581	0.00890308	0.848753	1.32316	1.73516	4
110	10_20_IC_0059-sil	LL	95	44	413	764	1477	151	12	108	75	6.25	481	4.086	10.896	30.418	22	392	16	0.343789	0.203167	0.011489	0.8097	1.31548	1.78342	4
111	10_20_IC_0060-sil	LL	92	46	309	707	1278	145	15	98	66	4.4	424	4.54	17.252	24.97	22	476	16	0.314229	0.206921	0.0102335	0.76067	1.32351	1.87515	4
112	10_20_IC_0061-sil	LL	144	64	414	925	2056	187	20	124	99	4.95	559	4.54	9.08	42.676	16	1120	22	0.271101	0.201907	0.00814097	0.736749	1.31042	2.04102	4
113	10_20_IC_0062-sil	LL	60	32	240	614	1189	142	8	69	55	6.875	334	3.632	24.062	28.602	14	548	17	0.25207	0.230004	0.00992511	0.744379	1.27544	2.32877	5
114	10_20_IC_0063-sil	LL	64	32	135	389	897	119	7	34	40	5.714	195	4.54	6.356	24.516	11	199	13	0.222383	0.3047	0.0163877	0.793626	1.21232	2.09969	6
115	10_20_IC_0064-sil	LL	100	51	249	606	1314	146	10	54	58	5.8	324	4.086	9.988	29.056	18	425	15	0.265705	0.235661	0.0113656	0.770308	1.25416	2.00416	5
116	10_20_IC_0066-sil	LL	72	46	209	657	1139	136	11	54	54	4.909	308	3.178	8.626	26.332	16	364	14	0.24637	0.203471	0.00792511	0.777062	1.31151	2.66366	5
117	11_21_IC_0036-sil	LL	73	36	357	1153	1876	175	13	137	104	8	595	4.54	13.62	36.774	23	739	17	0.228991	0.152066	0.00409692	0.773837	1.34926	2.84753	1
118	11_21_IC_0037-sil	LL	59	32	228	713	1304	152	6	102	79	13.167	385	3.178	12.258	29.964	18	412	16	0.219718	0.210115	0.00688987	0.710498	1.29884	2.85095	5
119	11_21_IC_0038-sil	LL	59	33	288	1272	2694	208	8	124	100	12.5	570	4.086	19.068	42.222	20	1062	21	0.128837	0.162119	0.00265639	0.78485	1.26756	4.83546	1
120	11_21_IC_0039-sil	LL	92	54	258	863	1468	154	13	107	89	6.846	448	4.086	12.258	29.51	22	577	16	0.238238	0.177965	0.00584141	0.773982	1.34749	2.054	4
121	11_21_IC_0040-sil	LL	76	39	255	859	1710	162	11	103	93	8.455	438	4.086	19.068	29.056	21	701	17	0.19352	0.185599	0.00545374	0.818004	1.29082	3.10366	4
122	11_21_IC_0041-sil	LL	58	33	209	529	1332	154	10	44	40	4	270	3.632	8.626	28.148	12	283	15	0.200176	0.290432	0.0119692	0.708943	1.22178	3.19388	3
123	11_21_IC_0042-sil	LL	86	50	229	628	1239	138	13	66	64	4.923	328	3.178	12.712	28.602	16	511	14	0.254396	0.218819	0.00999119	0.820084	1.28213	1.92843	5
124	11_21_IC_0043-sil	LL	72	42	160	483	1064	131	9	50	50	5.556	237	3.632	7.264	23.154	15	319	13	0.217974	0.268656	0.0122996	0.781762	1.26938	1.97864	6
125	11_21_IC_0044-sil	LL	62	37	230	722	1323	144	12	88	71	5.917	386	3.178	9.08	29.51	14	434	15	0.221489	0.198062	0.00697357	0.802427	1.30734	2.28877	5
126	11_21_IC_0045-sil	LL	61	35	252	795	1589	160	11	81	69	6.273	400	4.086	8.626	33.142	17	547	16	0.197048	0.200339	0.00613216	0.775454	1.29443	2.83937	5
127	11_21_IC_0046-sil	LL	78	38	296	740	1564	166	8	96	70	8.75	426	4.086	12.258	35.412	14	512	18	0.238996	0.226656	0.00871366	0.709885	1.28625	2.91223	4
128	11_21_IC_0047-sil	LL	80	40	206	466	1330	148	6	54	52	8.667	264	4.994	13.166	27.24	12	334	17	0.21507	0.307802	0.0155947	0.765454	1.23018	2.49336	3
129	11_21_IC_0048-sil	LL	80	42	393	925	1917	185	15	137	96	6.4	557	4.54	8.626	38.59	19	843	20	0.246894	0.204044	0.00719824	0.700454	1.3152	2.75721	4
130	11_21_IC_0049-sil	LL	68	39	250	679	1439	159	11	79	79	7.182	377	3.632	9.08	41.314	16	469	17	0.220339	0.233978	0.00861674	0.714344	1.26011	2.932	3
131	11_21_IC_0050-sil	LL	74	39	229	686	1205	140	10	91	84	8.4	382	4.54	8.172	28.148	17	416	14	0.25093	0.20289	0.00794714	0.7693	1.3333	2.54436	4
132	11_21_IC_0051-sil	LL	75	44	272	934	1618	162	10	85	73	7.3	449	3.632	13.166	30.872	17	503	17	0.214934	0.170454	0.00484581	0.776079	1.33092	2.88272	4
133	11_21_IC_0052-sil	LL	70	41	244	643	1028	132	11	84	69	6.273	366	3.632	12.258	29.056	20	410	14	0.305304	0.205291	0.00951982	0.739907	1.32225	1.65167	4
134	11_21_IC_0053-sil	LL	57	33	237	722	1537	158	9	79	72	8	374	4.086	7.718	32.234	16	355	15	0.191207	0.215656	0.00685903	0.771379	1.28967	2.95125	5
135	11_21_IC_0054-sil	LL	62	41	316	890	1624	159	13	100	75	5.769	472	2.724	15.89	29.056	22	479	16	0.232705	0.175806	0.00582819	0.810357	1.31607	2.52425	4
136	11_21_IC_0055-sil	LL	65	44	270	852	1659	161	14	105	96	6.857	450	3.178	19.976	27.24	17	603	16	0.202291	0.19067	0.00588546	0.800088	1.32251	2.67433	4
137	11_21_IC_0056-sil	LL	104	47	285	804	1351	157	15	107	81	5.4	456	4.086	8.626	39.044	17	811	20	0.288308	0.19737	0.00777093	0.69193	1.34724	2.15265	4
138	11_21_IC_0057-sil	LL	87	42	229	581	1095	135	13	73	69	5.308	324	4.086	7.718	33.142	19	437	15	0.288471	0.238211	0.012304	0.751753	1.29435	1.94802	5
139	11_21_IC_0058-sil	LL	72	39	321	1006	2011	184	9	111	85	9.444	506	3.632	10.896	43.584	18	730	20	0.195326	0.182145	0.00484141	0.7473	1.30149	2.96474	4
140	11_21_IC_0059-sil	LL	64	37	299	959	1598	158	13	99	78	6	476	3.178	18.614	29.964	22	508	17	0.227269	0.166705	0.00506608	0.801952	1.33081	2.06234	4
141	11_21_IC_0060-sil	LL	64	35	285	822	1463	147	7	98	82	11.714	442	3.632	13.166	28.602	22	454	16	0.239093	0.176793	0.0063304	0.847154	1.32118	2.01356	4
142	11_21_IC_0061-sil	LL	71	38	254	820	1282	141	14	96	77	5.5	418	3.632	11.804	29.056	23	477	15	0.253295	0.175308	0.00629075	0.808128	1.31109	2.17239	4
143	11_21_IC_0062-sil	LL	90	43	300	713	1249	162	11	109	91	8.273	432	4.54	11.804	37.682	19	528	16	0.312401	0.224357	0.00942291	0.599141	1.33468	2.53049	4
144	11_21_IC_0063-sil	LL	79	39	267	821	1681	164	8	86	78	9.75	412	4.994	18.614	29.51	18	545	17	0.206167	0.198348	0.00639648	0.788634	1.28472	2.53602	4
145	11_21_IC_0064-sil	LL	82	38	279	776	1432	148	9	96	75	8.333	411	4.54	12.258	27.694	19	441	15	0.25241	0.192648	0.00774449	0.826612	1.32571	1.85434	4
146	11_21_IC_0065-sil	LL	75	41	233	575	1266	150	10	70	70	7	314	4.086	9.534	39.044	14	471	16	0.243524	0.266396	0.0121718	0.704242	1.23604	2.54161	3
147	11_22_IC_0036-sil	LL	52	30	267	666	1278	152	8	86	75	9.375	386	3.632	13.166	29.964	15	399	16	0.249938	0.228639	0.00909692	0.696154	1.30484	2.29218	5
148	11_22_IC_0037-sil	LL	69	42	265	579	1165	138	8	77	60	7.5	341	3.632	11.804	30.872	17	536	16	0.286529	0.238225	0.0125419	0.771207	1.27372	1.86073	5
149	11_22_IC_0038-sil	LL	91	43	255	566	1055	137	15	76	54	3.6	334	4.086	6.81	28.602	18	468	16	0.327753	0.250207	0.0144273	0.703189	1.27998	2.16465	5
150	11_22_IC_0039-sil	LL	66	36	253	575	1183	140	9	85	70	7.778	347	4.086	15.436	28.602	13	518	16	0.269885	0.24689	0.0125463	0.762639	1.28757	2.27358	5
151	11_22_IC_0040-sil	LL	76	41	253	629	1444	157	10	71	63	6.3	343	4.086	15.89	30.872	14	528	16	0.228035	0.246172	0.0101938	0.737722	1.24492	3.08809	3
152	11_22_IC_0041-sil	LL	86	43	481	941	1518	155	14	142	83	5.929	593	4.086	17.252	29.056	26	623	17	0.373075	0.170581	0.00861233	0.79333	1.36781	1.26035	4
153	11_22_IC_0042-sil	LL	73	38	380	689	1131	145	11	102	74	6.727	448	4.54	12.258	30.872	18	637	17	0.40063	0.215542	0.0126123	0.67774	1.32558	1.26497	4
154	11_22_IC_0043-sil	LL	91	45	291	564	1200	143	10	67	70	7	327	4.086	12.258	30.872	17	541	15	0.318502	0.260634	0.0158987	0.734771	1.29225	1.90304	5
155	11_22_IC_0044-sil	LL	58	32	198	665	1263	140	8	66	53	6.625	327	4.086	12.258	30.872	15	528	15	0.202736	0.21015	0.00724229	0.808899	1.29468	3.15567	5
156	11_22_IC_0045-sil	LL	47	28	215	777	1190	134	7	79	68	9.714	368	3.632	14.074	25.424	16	444	14	0.220256	0.170128	0.00531718	0.833762	1.33091	2.16928	5
157	11_22_IC_0046-sil	LL	54	33	188	752	1554	169	7	68	61	8.714	340	4.086	10.896	44.946	14	844	19	0.155727	0.224022	0.00532159	0.680912	1.25067	4.29578	3
158	11_22_IC_0047-sil	LL	74	39	294	929	1525	151	11	118	90	8.182	491	3.632	12.258	28.602	23	488	15	0.241004	0.161229	0.00523789	0.836	1.32636	1.91647	4
159	11_22_IC_0048-sil	LL	75	44	256	685	1574	168	7	70	59	8.429	357	3.178	9.988	32.688	18	568	18	0.209859	0.243432	0.00869163	0.699035	1.27021	3.26003	3
160	11_22_IC_0049-sil	LL	49	31	249	654	1068	132	9	79	62	6.889	353	3.632	11.35	28.148	17	451	15	0.278824	0.204427	0.00896035	0.769066	1.30283	2.11442	5
161	11_22_IC_0050-sil	LL	76	41	229	652	1547	158	10	81	68	6.8	349	4.54	19.522	33.596	15	514	16	0.19663	0.245775	0.00919383	0.774198	1.25554	3.53405	3
162	11_22_IC_0051-sil	LL	46	29	304	788	1734	170	8	87	64	8	422	4.086	13.62	30.872	18	530	17	0.2017	0.218229	0.00728194	0.758	1.29394	3.25176	5
163	11_22_IC_0052-sil	LL	67	39	277	687	1481	153	9	89	80	8.889	377	3.632	8.172	30.872	17	569	17	0.231837	0.223806	0.00920705	0.792665	1.27528	2.32478	4
164	11_22_IC_0053-sil	LL	69	39	224	611	1274	143	10	68	66	6.6	325	3.632	11.35	28.602	15	529	14	0.230427	0.241035	0.0104141	0.777974	1.25712	2.34336	5
165	11_22_IC_0054-sil	LL	77	37	266	837	1526	155	9	106	83	9.222	446	4.086	14.982	35.412	15	716	19	0.225	0.181987	0.00594714	0.797855	1.30526	2.46666	4
166	11_22_IC_0055-sil	LL	81	42	265	584	1033	131	12	77	64	5.333	343	4.086	6.81	26.786	15	434	14	0.33548	0.227903	0.0132775	0.762022	1.30715	1.77266	5
167	11_22_IC_0056-sil	LL	92	44	425	914	2281	194	14	103	95	6.786	526	4.54	11.35	34.958	18	829	18	0.226674	0.213145	0.00781938	0.759247	1.27525	2.58673	4
168	11_22_IC_0057-sil	LL	94	53	334	777	2881	222	12	79	80	6.667	435	4.086	10.442	45.854	14	800	21	0.148537	0.278665	0.00849339	0.736172	1.23961	4.36999	3
169	11_22_IC_0058-sil	LL	54	32	288	748	1298	141	10	91	78	7.8	411	3.178	16.344	31.326	19	568	16	0.263833	0.189066	0.00779295	0.826278	1.31744	2.06265	4
170	11_22_IC_0059-sil	LL	94	46	297	625	1309	155	12	74	67	5.583	370	4.994	9.988	29.964	16	716	17	0.298048	0.246661	0.0124097	0.684282	1.28965	2.26266	5
171	11_22_IC_0061-sil	LL	61	36	259	589	1073	133	7	81	66	9.429	354	3.178	8.172	32.688	14	383	15	0.298551	0.23041	0.0119912	0.756502	1.29504	2.10295	5
172	11_22_IC_0062-sil	LL	53	32	236	535	1121	136	6	78	61	10.167	324	3.632	18.16	25.878	17	498	16	0.257507	0.253604	0.0126564	0.764198	1.28863	2.13972	5
173	11_22_IC_0064-sil	LL	60	34	372	666	1404	148	11	95	74	6.727	431	3.178	17.252	24.97	20	572	15	0.307546	0.227639	0.0127577	0.800551	1.29392	1.59572	4
174	12_23_IC_0036-sil	LL	120	49	286	717	1472	148	14	79	70	5	389	4.994	9.988	25.878	21	570	15	0.276313	0.206115	0.00985463	0.839361	1.28347	1.76485	4
175	12_23_IC_0038-sil	LL	70	41	266	642	1318	150	13	68	55	4.231	352	2.724	10.896	27.694	17	316	14	0.25511	0.240101	0.0108238	0.735855	1.30777	2.26248	5
176	12_23_IC_0039-sil	LL	58	30	181	598	949	125	8	60	46	5.75	286	3.632	11.35	27.694	17	384	14	0.25167	0.211317	0.00863436	0.768198	1.27551	2.26176	6
177	12_23_IC_0040-sil	LL	54	30	225	750	1323	147	10	82	65	6.5	380	3.632	5.902	29.51	17	448	14	0.211115	0.196542	0.00626872	0.768608	1.28106	2.68798	5
178	12_23_IC_0041-sil	LL	50	30	298	959	1474	154	8	107	82	10.25	489	3.178	13.62	28.148	19	420	15	0.236026	0.159568	0.00470044	0.782137	1.35028	2.66618	4
179	12_23_IC_0042-sil	LL	53	30	247	870	1613	167	8	69	58	7.25	403	3.178	7.718	29.964	17	544	17	0.1863	0.191846	0.00500881	0.7303	1.26584	3.37492	5
180	12_23_IC_0043-sil	LL	65	35	340	986	2016	177	7	109	87	12.429	517	4.086	12.712	32.688	20	534	17	0.200441	0.177863	0.00511013	0.806132	1.30554	3.02603	4
181	12_23_IC_0044-sil	LL	59	36	274	829	1715	173	8	88	69	8.625	426	3.632	14.074	39.498	21	553	18	0.194004	0.208916	0.00606608	0.716656	1.27933	3.75532	2
182	12_23_IC_0046-sil	LL	67	37	355	1206	2223	196	11	132	106	9.636	597	3.632	17.252	46.762	21	933	22	0.190172	0.161436	0.00359912	0.726211	1.31736	3.23612	1
183	12_23_IC_0047-sil	LL	61	34	334	942	1801	176	13	122	99	7.615	522	3.632	13.62	42.676	16	865	18	0.219498	0.188793	0.00572247	0.731189	1.31282	2.30927	4
184	12_23_IC_0048-sil	LL	62	39	215	676	1121	135	10	70	58	5.8	343	2.724	11.804	27.24	17	279	14	0.24722	0.201974	0.00781498	0.775062	1.31217	2.10491	5
185	12_23_IC_0049-sil	LL	69	37	166	511	803	113	8	57	45	5.625	257	3.178	9.08	24.062	17	229	13	0.292463	0.22015	0.0112775	0.795718	1.27959	1.77264	6
186	12_23_IC_0050-sil	LL	44	27	255	719	1689	167	8	64	64	8	360	2.724	9.08	34.504	16	363	15	0.176573	0.231811	0.00721586	0.7603	1.27205	3.15223	5
187	12_23_IC_0051-sil	LL	40	28	239	864	1322	140	10	86	70	7	414	3.178	9.534	26.786	19	398	14	0.211053	0.160586	0.00462555	0.849841	1.29813	1.9114	4
188	12_23_IC_0052-sil	LL	37	25	165	515	1200	143	5	41	42	8.4	249	3.178	11.804	27.694	14	266	15	0.167925	0.273044	0.00929075	0.742097	1.23682	3.52683	3
189	12_23_IC_0053-sil	LL	60	35	193	569	1160	133	7	47	52	7.429	279	4.086	10.896	28.602	15	363	14	0.217846	0.232291	0.00965198	0.821154	1.24621	2.34272	5
190	12_23_IC_0054-sil	LL	65	38	265	794	1399	153	6	82	76	12.667	414	4.086	11.35	38.136	19	612	16	0.23596	0.18848	0.00629515	0.751119	1.31925	2.36739	4
191	12_23_IC_0055-sil	LL	46	32	182	613	983	125	11	52	52	4.727	288	1.816	9.988	22.246	17	254	13	0.231128	0.204242	0.0076696	0.795339	1.29113	2.29702	6
192	12_23_IC_0056-sil	LL	74	37	267	836	1865	183	9	74	68	7.556	407	4.086	7.718	40.86	15	580	17	0.183053	0.216101	0.00595595	0.696626	1.28932	3.40406	2
193	12_23_IC_0058-sil	LL	67	38	267	634	1107	136	13	86	65	5	365	3.178	7.264	26.786	19	423	14	0.301295	0.21385	0.01037	0.752441	1.26978	1.9286	5
194	12_23_IC_0059-sil	LL	76	41	228	693	1257	143	11	77	71	6.455	360	3.632	14.982	32.234	18	373	14	0.241828	0.202251	0.00766079	0.77452	1.30728	2.28962	4
195	12_23_IC_0060-sil	LL	63	41	316	1079	1755	165	16	153	106	6.625	570	2.724	17.252	29.964	21	514	16	0.215991	0.153665	0.00413216	0.809744	1.35724	2.21057	4
196	12_23_IC_0062-sil	LL	78	44	271	723	1373	144	9	68	66	7.333	370	3.178	10.442	33.142	16	546	18	0.254317	0.196841	0.00815859	0.82774	1.28109	1.86522	4
197	12_23_IC_0063-sil	LL	79	41	206	592	1009	126	14	68	57	4.071	315	3.178	11.35	28.148	16	367	14	0.282863	0.209137	0.0099207	0.801767	1.29964	1.78994	5
198	12_23_IC_0064-sil	LL	50	31	222	923	1353	156	9	73	61	6.778	404	3.178	9.988	39.498	16	435	16	0.20159	0.166344	0.00387665	0.69489	1.30998	2.30672	5
199	12_23_IC_0065-sil	LL	68	35	211	649	1035	130	10	59	59	5.9	322	4.086	13.62	23.154	16	283	14	0.269952	0.201546	0.00840088	0.766053	1.30509	2.39832	5
200	12_24_IC_0036-sil	LL	70	41	228	559	1596	162	7	59	54	7.714	308	3.178	11.35	29.964	13	388	17	0.18622	0.28311	0.0113965	0.763502	1.24004	3.02916	3
201	12_24_IC_0038-sil	LL	82	42	380	834	1680	166	11	98	80	7.273	477	3.178	14.982	34.05	22	603	16	0.275172	0.203383	0.00867841	0.762581	1.28823	1.96306	4
202	12_24_IC_0039-sil	LL	83	39	322	643	1277	146	12	81	66	5.5	379	4.086	8.626	27.694	17	503	16	0.31715	0.238626	0.0135154	0.74841	1.28657	1.738	5
203	12_24_IC_0040-sil	LL	54	33	312	577	1206	137	8	84	62	7.75	360	3.178	7.264	29.056	17	358	15	0.303441	0.245621	0.0148018	0.808533	1.28792	1.95718	5
204	12_24_IC_0041-sil	LL	85	47	260	659	1233	143	13	82	65	5	369	3.178	7.264	26.786	16	368	15	0.280225	0.22222	0.0104141	0.752551	1.29936	1.99991	5
205	12_24_IC_0042-sil	LL	55	34	224	710	1412	151	9	78	70	7.778	363	4.086	10.442	33.596	16	514	16	0.197335	0.208775	0.00667841	0.776269	1.31868	2.7618	5
206	12_24_IC_0043-sil	LL	68	42	237	689	1137	147	13	89	69	5.308	378	3.632	8.172	27.24	16	348	15	0.267885	0.213767	0.00813656	0.664551	1.35125	2.13303	5
207	12_24_IC_0044-sil	LL	50	31	169	480	781	121	7	51	51	7.286	243	3.178	8.626	27.694	16	315	12	0.280115	0.253573	0.0121145	0.672709	1.29423	2.30029	6
208	12_24_IC_0045-sil	LL	63	37	262	546	1099	127	6	63	57	9.5	312	3.632	12.258	24.516	19	435	15	0.296035	0.232974	0.0136872	0.851758	1.28178	1.81558	5
209	12_24_IC_0046-sil	LL	78	44	154	528	831	115	11	36	38	3.455	232	3.632	9.08	22.246	16	225	13	0.279088	0.213894	0.0101498	0.794855	1.28054	1.51953	6
210	12_24_IC_0047-sil	LL	65	39	191	642	1209	141	11	64	57	5.182	309	2.724	11.35	29.51	16	503	15	0.211604	0.219167	0.00774449	0.761811	1.26667	2.7017	5
211	12_24_IC_0048-sil	LL	66	37	243	775	1503	154	8	67	59	7.375	378	3.632	18.614	25.878	19	456	16	0.205885	0.194286	0.00615859	0.79252	1.28138	2.89333	5
212	12_24_IC_0049-sil	LL	76	38	186	580	1160	136	10	56	50	5	284	4.54	11.804	28.148	15	362	14	0.225833	0.228648	0.00937004	0.793595	1.27023	2.78786	5
213	12_24_IC_0051-sil	LL	96	44	353	1005	1636	163	16	104	75	4.688	517	4.086	14.074	31.78	20	507	16	0.274639	0.164035	0.00573568	0.776291	1.34232	1.96643	4
214	12_24_IC_0053-sil	LL	59	36	219	691	1111	133	12	70	63	5.25	342	3.632	7.264	31.326	18	477	14	0.250952	0.194806	0.00754185	0.791894	1.27959	2.20112	5
215	12_24_IC_0054-sil	LL	79	47	334	795	1584	166	11	81	81	7.364	437	2.724	12.258	36.32	19	729	19	0.260604	0.210604	0.00835683	0.722996	1.29529	2.65826	4
216	12_24_IC_0055-sil	LL	49	34	299	734	1285	147	9	89	59	6.556	425	3.178	15.436	29.056	18	384	15	0.270648	0.200247	0.00809692	0.746044	1.3098	2.4355	5
217	12_24_IC_0056-sil	LL	72	39	258	536	1146	139	8	63	52	6.5	312	4.086	14.528	28.148	17	450	14	0.288374	0.258229	0.014348	0.746242	1.28305	1.9011	5
218	12_24_IC_0057-sil	LL	73	38	314	767	1745	168	5	91	78	15.6	430	4.54	16.344	30.872	19	507	16	0.221709	0.216714	0.00811454	0.779335	1.28456	2.60171	4
219	12_24_IC_0058-sil	LL	76	43	258	853	1922	181	11	82	76	6.909	420	3.632	19.976	37.228	16	648	19	0.17404	0.210903	0.00571366	0.738066	1.28761	3.28723	4
220	12_24_IC_0060-sil	LL	61	38	152	547	972	128	11	57	56	5.091	265	3.632	12.258	29.964	13	375	14	0.218344	0.231432	0.00871366	0.745062	1.24016	2.41147	6
221	12_24_IC_0064-sil	LL	61	33	183	716	1391	153	8	48	48	6	310	3.178	11.35	29.51	17	483	15	0.175304	0.209626	0.00573568	0.744648	1.26859	3.63655	3
222	12_24_IC_0066-sil	LL	55	31	221	687	1275	147	10	51	49	4.9	323	3.632	7.718	28.148	16	281	14	0.216282	0.213485	0.00734802	0.745282	1.30617	2.61158	5
223	12_24_IC_0067-sil	LL	82	38	313	1066	1947	184	8	116	92	11.5	528	4.54	13.166	39.952	23	663	18	0.203185	0.169137	0.00420705	0.723568	1.31615	3.81711	1
224	13_25_IC_0036-sil	BL	82	38	271	740	1324	148	9	97	69	7.667	413	4.994	7.718	28.602	16	577	15	0.266101	0.198718	0.00803084	0.764304	1.30875	2.17503	4
225	13_25_IC_0037-sil	BL	62	33	469	1247	2233	186	10	155	126	12.6	687	4.086	19.068	46.308	23	1165	20	0.237987	0.148471	0.0042467	0.809789	1.35848	2.18831	1
226	13_25_IC_0038-sil	BL	97	39	355	1055	2129	185	7	126	105	15	563	5.902	7.718	36.32	19	964	21	0.212502	0.172617	0.00492511	0.777943	1.3109	2.41125	1
227	13_25_IC_0039-sil	BL	56	32	283	881	1862	170	11	98	90	8.182	443	3.178	18.614	33.596	15	873	18	0.182119	0.191352	0.0054141	0.811722	1.28921	2.89953	4
228	13_25_IC_0040-sil	BL	76	41	272	859	2162	192	9	96	84	9.333	438	2.27	12.712	35.412	19	859	19	0.160709	0.219233	0.0056652	0.733216	1.27114	3.76812	4
229	13_25_IC_0041-sil	BL	51	30	301	833	2196	197	6	84	67	11.167	434	3.632	8.626	44.492	19	883	21	0.160189	0.233727	0.00620705	0.709189	1.26743	3.7385	2
230	13_25_IC_0042-sil	BL	46	29	247	735	1582	161	6	81	69	11.5	381	3.632	19.068	30.872	14	537	17	0.185269	0.217176	0.00672687	0.769656	1.28686	3.02974	3
231	13_25_IC_0043-sil	BL	71	35	257	843	1881	180	7	78	77	11	410	4.54	23.154	35.866	18	706	19	0.174824	0.209203	0.00560793	0.733079	1.268	3.47335	2
232	13_25_IC_0044-sil	BL	83	44	248	673	2034	182	6	59	56	9.333	347	4.54	11.804	37.228	12	628	20	0.162533	0.260317	0.00851542	0.77304	1.23649	3.37658	3
233	13_25_IC_0045-sil	BL	52	29	254	787	1901	181	6	79	71	11.833	402	3.632	16.344	37.682	16	777	20	0.161013	0.225815	0.00600881	0.731789	1.26622	3.58881	2
234	13_25_IC_0046-sil	BL	54	30	302	987	2390	197	6	104	93	15.5	506	3.632	21.338	38.136	18	767	20	0.148758	0.196727	0.00447577	0.777101	1.29691	3.09828	2
235	13_25_IC_0048-sil	BL	44	27	329	899	2243	186	7	93	82	11.714	489	3.632	16.798	43.584	19	800	21	0.166225	0.205198	0.00567841	0.811471	1.29297	3.49717	2
236	13_25_IC_0049-sil	BL	74	39	404	964	2511	195	7	91	85	12.143	516	4.54	15.436	41.314	16	679	21	0.19048	0.200749	0.00637004	0.829974	1.28922	3.03928	1
237	13_25_IC_0050-sil	BL	66	37	324	968	1392	169	11	139	95	8.636	530	2.724	7.718	40.86	15	848	20	0.280269	0.176458	0.00533921	0.611696	1.34387	2.244	4
238	13_25_IC_0051-sil	BL	71	45	317	1130	2507	203	5	118	103	20.6	543	4.086	14.074	43.13	18	951	21	0.154608	0.175489	0.00363436	0.763339	1.29335	4.70407	1
239	13_25_IC_0052-sil	BL	67	37	246	970	2209	185	5	91	73	14.6	446	5.902	19.976	41.768	17	907	23	0.141881	0.187357	0.00403965	0.811128	1.24726	3.47384	1
240	13_25_IC_0053-sil	BL	78	40	255	849	2117	194	9	83	77	8.556	424	4.54	7.264	38.59	15	818	22	0.157366	0.225031	0.00564317	0.707978	1.278	4.07828	2
241	13_25_IC_0055-sil	BL	64	40	354	979	2481	195	5	105	98	19.6	514	4.54	27.24	49.486	16	1297	26	0.168476	0.194872	0.0052467	0.819894	1.26644	3.21448	1
242	13_25_IC_0056-sil	BL	85	39	201	599	1904	184	5	61	58	11.6	306	4.54	12.712	46.762	11	577	22	0.150031	0.29711	0.00932599	0.70415	1.19757	5.32446	3
243	13_25_IC_0057-sil	BL	56	30	269	935	1996	199	4	104	84	21	467	4.086	15.89	58.566	14	1246	24	0.162568	0.209498	0.00450661	0.631414	1.27678	3.86333	2
244	13_25_IC_0059-sil	BL	59	35	206	604	1734	186	3	51	51	17	297	5.448	17.252	41.314	19	570	20	0.153084	0.299634	0.00868722	0.631921	1.22163	4.70176	3
245	13_25_IC_0060-sil	BL	56	34	260	725	2314	205	6	57	53	8.833	368	3.178	9.534	48.124	13	826	24	0.136366	0.277163	0.0072511	0.692207	1.22914	4.74479	3
246	13_25_IC_0061-sil	BL	59	32	242	845	1639	159	7	78	81	11.571	415	4.54	11.35	33.142	17	593	16	0.183432	0.184137	0.00505727	0.813181	1.27022	2.84201	4
247	13_25_IC_0062-sil	BL	65	35	235	719	1477	159	7	65	61	8.714	352	4.086	11.35	30.872	16	298	15	0.202907	0.21715	0.00705727	0.737445	1.25655	2.59704	5
248	13_25_IC_0063-sil	BL	57	35	432	1144	2095	201	6	141	114	19	627	3.178	13.166	49.94	20	1072	22	0.233247	0.174916	0.00463436	0.649507	1.33259	2.28852	1
249	13_25_IC_0064-sil	BL	68	35	276	850	1971	181	6	112	95	15.833	460	4.086	18.16	35.866	17	871	18	0.174899	0.208758	0.00577974	0.758507	1.29183	3.50837	1
250	13_25_IC_0065-sil	BL	57	34	322	961	2549	219	8	99	80	10	490	3.632	22.246	44.038	19	732	21	0.148696	0.226449	0.00510132	0.668863	1.26818	4.27601	2
251	13_26_IC_0035-sil	BL	95	51	213	525	1823	179	7	54	54	7.714	292	3.632	8.172	34.958	9	619	19	0.168802	0.324683	0.0127445	0.716106	1.21325	3.80368	3
252	13_26_IC_0036-sil	BL	54	30	332	942	2135	186	7	115	99	14.143	515	3.632	19.068	39.044	19	820	19	0.181004	0.194489	0.00531278	0.776264	1.30414	3.3831	2
253	13_26_IC_0037-sil	BL	63	35	330	839	1808	187	7	102	88	12.571	468	3.632	15.89	41.768	14	803	20	0.216996	0.220643	0.00687665	0.650907	1.27757	3.5779	2
254	13_26_IC_0038-sil	BL	78	40	305	802	1583	155	8	99	80	10	447	4.994	20.884	40.406	17	989	21	0.242088	0.189894	0.00720264	0.825018	1.3147	2.25256	4
255	13_26_IC_0039-sil	BL	67	37	202	541	1118	139	8	68	63	7.875	300	4.086	11.804	36.774	15	497	17	0.240762	0.250511	0.011	0.728128	1.27592	2.41373	3
256	13_26_IC_0040-sil	BL	59	36	282	740	1557	154	8	101	92	11.5	423	3.178	14.528	33.596	17	636	18	0.219057	0.205278	0.00764758	0.828458	1.28182	2.42024	4
257	13_26_IC_0041-sil	BL	69	37	312	816	2075	184	5	94	83	16.6	453	4.54	24.97	33.596	16	778	19	0.18348	0.22074	0.00688106	0.769529	1.26479	3.74269	2
258	13_26_IC_0042-sil	BL	69	35	376	1002	2378	199	7	117	108	15.429	546	3.632	16.798	37.228	17	1028	21	0.187031	0.195401	0.00540969	0.757339	1.27785	3.28543	1
259	13_26_IC_0043-sil	BL	65	38	345	846	2659	209	6	93	84	14	462	3.632	23.608	38.136	14	950	22	0.154414	0.243656	0.00699559	0.762894	1.23699	3.84131	2
260	13_26_IC_0045-sil	BL	64	33	186	652	1333	162	5	51	49	9.8	293	4.54	12.258	36.32	14	570	18	0.187648	0.242921	0.00710132	0.641476	1.27186	4.56163	3
261	13_26_IC_0046-sil	BL	75	36	316	1003	2858	220	5	105	101	20.2	508	4.994	8.172	58.112	12	1349	26	0.13693	0.215141	0.00470485	0.742225	1.2282	4.67748	2
262	13_26_IC_0048-sil	BL	68	35	237	833	1951	178	8	86	81	10.125	403	4.086	13.62	42.222	15	1044	20	0.156405	0.210383	0.00538767	0.778203	1.26222	3.92851	2
263	13_26_IC_0049-sil	BL	63	36	337	1260	3019	216	8	129	112	14	600	3.178	22.246	41.314	19	1071	22	0.132568	0.168943	0.00306608	0.810551	1.26052	4.99039	1
264	13_26_IC_0050-sil	BL	54	33	146	560	850	117	9	55	44	4.889	258	3.178	13.166	26.332	15	446	13	0.23515	0.208943	0.00805727	0.784815	1.3056	1.86914	6
265	13_26_IC_0051-sil	BL	53	34	229	988	2402	190	3	84	80	26.667	437	4.086	22.246	35.412	21	716	21	0.117568	0.187471	0.00344493	0.834229	1.22419	3.95752	2
266	13_26_IC_0052-sil	BL	83	47	227	796	1789	199	11	81	70	6.364	385	4.086	21.338	55.842	11	1197	27	0.172868	0.244159	0.0058326	0.566079	1.25964	4.37393	3
267	13_26_IC_0053-sil	BL	61	33	226	769	1348	150	9	91	84	9.333	392	4.086	13.166	40.86	16	671	17	0.212903	0.193097	0.00599119	0.754731	1.32989	3.07698	4
268	13_26_IC_0054-sil	BL	64	39	228	783	1923	188	6	66	56	9.333	365	5.448	15.436	42.222	14	869	21	0.151608	0.234145	0.00570044	0.685581	1.24916	3.97389	2
269	13_26_IC_0055-sil	BL	59	37	362	1445	2492	211	3	115	90	30	638	4.994	13.62	45.4	19	1361	24	0.168855	0.143542	0.00244493	0.702652	1.3112	3.53985	1
270	13_26_IC_0056-sil	BL	82	43	197	698	1950	184	4	55	50	12.5	317	5.902	16.344	35.866	15	654	22	0.143322	0.252022	0.00659912	0.72485	1.24289	5.17431	3
271	13_26_IC_0057-sil	BL	52	31	219	787	1943	201	7	61	59	8.429	355	3.632	6.81	45.854	12	599	20	0.139515	0.251062	0.00530837	0.603652	1.24546	5.74805	3
272	13_26_IC_0058-sil	BL	61	33	175	707	2167	194	5	62	62	12.4	325	4.086	15.89	38.59	15	600	20	0.108907	0.266044	0.0055859	0.724449	1.22506	6.42544	3
273	13_26_IC_0059-sil	BL	47	27	178	623	1573	165	5	63	51	10.2	307	4.086	16.798	34.05	15	559	17	0.142709	0.257414	0.00682379	0.721599	1.23888	3.26253	3
274	13_26_IC_0060-sil	BL	94	42	285	1010	3308	242	5	70	70	14	458	5.448	15.89	45.4	13	1134	26	0.114388	0.234366	0.00444493	0.70733	1.21192	5.33524	2
275	13_26_IC_0062-sil	BL	53	31	284	863	1873	175	5	95	85	17	438	4.086	10.896	35.866	13	692	20	0.179881	0.199379	0.00546696	0.764273	1.27691	2.92898	2
276	13_26_IC_0064-sil	BL	76	43	241	852	1856	190	6	72	69	11.5	397	4.086	14.528	39.498	13	874	21	0.170727	0.217269	0.00519383	0.644705	1.29604	4.19899	2
277	13_26_IC_0065-sil	BL	60	33	247	685	1655	167	9	63	65	7.222	345	3.632	5.448	34.958	12	551	18	0.185449	0.242885	0.00819824	0.749357	1.25625	3.91094	3
278	14_27_IC_0037-sil	BL	74	38	283	785	1958	183	7	98	75	10.714	422	3.178	16.344	36.774	14	814	19	0.182335	0.229802	0.00709692	0.737022	1.29529	2.92524	2
279	14_27_IC_0038-sil	BL	76	38	317	760	1770	179	11	98	81	7.364	442	4.54	19.976	39.498	18	786	21	0.222445	0.236352	0.00863436	0.694978	1.28097	3.19106	4
280	14_27_IC_0039-sil	BL	48	28	248	600	1286	152	5	69	59	11.8	340	4.086	12.258	32.234	13	520	17	0.23041	0.246863	0.00984141	0.700925	1.25447	3.16752	3
281	14_27_IC_0040-sil	BL	74	37	316	886	1853	178	7	102	82	11.714	466	4.086	14.528	37.682	16	916	20	0.210198	0.197128	0.00603524	0.738974	1.31473	3.12252	4
282	14_27_IC_0041-sil	BL	88	43	296	754	1880	168	8	93	76	9.5	421	4.086	12.712	35.866	15	778	20	0.204004	0.219687	0.00822467	0.835207	1.26965	2.66583	4
283	14_27_IC_0042-sil	BL	68	34	262	790	1821	173	8	91	68	8.5	407	4.54	7.264	34.504	14	831	17	0.181639	0.215696	0.00643172	0.760943	1.30197	3.87461	2
284	14_27_IC_0043-sil	BL	65	34	317	1016	2222	187	6	89	87	14.5	486	4.54	16.344	41.314	19	865	19	0.17193	0.182423	0.0045859	0.801872	1.27764	3.51136	1
285	14_27_IC_0044-sil	BL	62	33	305	805	2131	187	4	81	75	18.75	425	3.632	14.074	38.136	19	850	21	0.172308	0.229229	0.00691189	0.763445	1.28526	3.10197	2
286	14_27_IC_0045-sil	BL	57	31	298	888	1879	175	6	98	92	15.333	449	4.086	14.982	37.228	17	920	18	0.188542	0.195626	0.00559031	0.774859	1.31269	3.23835	2
287	14_27_IC_0046-sil	BL	70	35	334	877	1780	167	6	103	80	13.333	487	4.086	14.074	36.32	16	720	20	0.226665	0.187595	0.00640969	0.803449	1.33251	1.78782	4
288	14_27_IC_0047-sil	BL	50	33	326	966	1975	176	6	88	86	14.333	483	3.178	12.712	37.682	17	676	20	0.190493	0.180278	0.00493833	0.797863	1.30869	2.28751	4
289	14_27_IC_0048-sil	BL	46	28	366	940	2343	192	6	89	87	14.5	494	3.632	14.074	42.222	14	961	21	0.175938	0.20259	0.00579295	0.802247	1.28822	2.79197	2
290	14_27_IC_0049-sil	BL	51	34	300	861	2683	212	3	82	79	26.333	443	4.086	25.424	46.762	18	910	23	0.130943	0.238617	0.00560352	0.751767	1.2456	4.81438	2
291	14_27_IC_0050-sil	BL	68	33	269	784	1645	161	4	80	70	17.5	408	3.632	17.706	32.688	16	559	18	0.204683	0.20222	0.00663877	0.793427	1.28156	2.43836	4
292	14_27_IC_0051-sil	BL	72	39	211	589	1589	158	4	49	52	13	288	4.994	12.258	28.602	14	383	16	0.178053	0.258233	0.00944493	0.795581	1.25308	2.93337	3
293	14_27_IC_0052-sil	BL	56	30	229	663	1436	150	7	67	67	9.571	337	3.632	19.068	36.32	11	746	20	0.198815	0.223612	0.00796916	0.801573	1.25981	3.17197	3
294	14_27_IC_0053-sil	BL	84	44	267	911	2043	192	7	94	83	11.857	444	4.54	18.614	38.136	22	872	22	0.171683	0.206097	0.00508811	0.697903	1.2553	3.68404	1
295	14_27_IC_0054-sil	BL	62	34	226	650	1479	158	6	67	57	9.5	332	3.632	10.896	31.78	13	310	17	0.194731	0.238031	0.00821586	0.744542	1.27348	3.26216	3
296	14_27_IC_0055-sil	BL	63	37	195	682	1519	152	5	52	48	9.6	315	4.994	8.626	34.05	15	596	18	0.169762	0.216436	0.0065859	0.827947	1.26783	3.53785	3
297	14_27_IC_0056-sil	BL	55	33	222	594	1506	154	6	45	43	7.167	298	4.54	12.712	37.682	10	396	21	0.183868	0.253744	0.00945815	0.798841	1.25058	3.19685	3
298	14_27_IC_0057-sil	BL	52	31	181	675	1301	148	6	55	50	8.333	304	3.632	9.534	31.78	14	428	16	0.179128	0.214286	0.00615859	0.748881	1.27076	2.86978	3
299	14_27_IC_0058-sil	BL	73	40	246	804	1944	182	7	74	63	9	389	4.086	14.074	43.584	15	607	20	0.16407	0.219599	0.00586344	0.740907	1.24201	3.62023	2
300	14_27_IC_0059-sil	BL	51	31	407	1473	3553	230	6	131	106	17.667	692	3.178	14.528	46.762	20	1306	24	0.129119	0.15474	0.00260352	0.842815	1.28311	3.31733	1
301	14_27_IC_0060-sil	BL	59	31	301	949	1968	176	7	85	75	10.714	466	4.086	12.712	37.228	18	799	20	0.182974	0.182696	0.00488106	0.79904	1.28497	3.48696	2
302	14_27_IC_0061-sil	BL	59	36	183	587	1041	133	6	65	56	9.333	305	4.54	9.534	35.866	13	484	18	0.232996	0.217648	0.00813216	0.736762	1.28333	1.98883	5
303	14_27_IC_0062-sil	BL	58	35	244	663	1474	153	10	75	68	6.8	360	3.178	9.534	37.228	13	664	20	0.204793	0.227674	0.00842731	0.793885	1.27295	2.73982	3
304	14_27_IC_0063-sil	BL	51	32	228	931	2011	179	5	96	87	17.4	435	4.54	22.246	33.596	24	764	19	0.13896	0.187291	0.00385903	0.791938	1.26048	4.10878	2
305	14_27_IC_0066-sil	BL	48	29	218	780	1894	175	4	55	52	13	353	3.632	14.528	37.228	14	398	19	0.14011	0.221423	0.00536564	0.781084	1.24041	3.60059	3
306	14_28_IC_0037-sil	BL	72	36	389	1349	2928	215	9	124	105	11.667	632	3.632	29.51	39.952	20	1348	23	0.157586	0.158974	0.00317181	0.796181	1.30405	3.26059	1
307	14_28_IC_0038-sil	BL	68	37	453	1388	3581	250	8	154	128	16	718	4.54	16.798	47.67	23	1391	23	0.145383	0.178172	0.00331718	0.719026	1.31353	5.01926	1
308	14_28_IC_0039-sil	BL	63	33	373	1026	2725	207	8	128	112	14	572	3.632	28.602	46.308	18	1084	21	0.159626	0.201278	0.00515859	0.797366	1.27854	3.84076	1
309	14_28_IC_0040-sil	BL	46	27	410	1459	3034	213	6	152	126	21	713	3.178	25.878	40.86	20	987	22	0.150313	0.145022	0.00265639	0.840912	1.30623	3.17369	1
310	14_28_IC_0041-sil	BL	65	34	301	978	2228	194	8	107	87	10.875	501	3.632	26.332	43.584	14	958	22	0.164419	0.195828	0.00469604	0.744885	1.26453	2.93657	2
311	14_28_IC_0042-sil	BL	70	36	239	735	1201	139	6	86	64	10.667	389	4.54	22.246	33.596	14	694	18	0.257907	0.184938	0.00685022	0.776621	1.3192	1.98926	4
312	14_28_IC_0043-sil	BL	79	42	291	920	2119	182	5	99	79	15.8	461	4.086	20.884	37.682	18	986	21	0.174859	0.192982	0.00521586	0.801233	1.2723	3.41094	1
313	14_28_IC_0044-sil	BL	59	31	267	871	2101	197	4	83	85	21.25	432	4.086	11.804	39.044	16	847	20	0.155203	0.220784	0.00513216	0.67859	1.23724	3.83929	2
314	14_28_IC_0045-sil	BL	57	35	260	898	1710	175	9	70	65	7.222	414	3.178	13.62	35.412	15	593	20	0.185396	0.191339	0.00478414	0.705137	1.28929	2.86013	4
315	14_28_IC_0046-sil	BL	58	32	278	844	2127	191	6	102	83	13.833	438	3.632	19.976	42.676	16	778	19	0.15785	0.224441	0.00580617	0.730057	1.26866	4.25627	2
316	14_28_IC_0047-sil	BL	71	38	227	859	1810	168	7	60	59	8.429	379	4.54	9.534	31.78	17	538	19	0.164604	0.191176	0.004837	0.803925	1.28288	3.1858	3
317	14_28_IC_0048-sil	BL	60	34	246	824	2000	191	6	80	69	11.5	405	4.086	9.988	40.86	15	681	20	0.153211	0.226744	0.00543172	0.689758	1.27276	4.13201	2
318	14_28_IC_0049-sil	BL	59	34	259	994	1948	188	6	96	75	12.5	471	3.178	15.436	39.044	20	865	21	0.163106	0.185542	0.00388106	0.691145	1.29353	3.93749	2
319	14_28_IC_0050-sil	BL	54	29	250	938	2081	199	5	90	78	15.6	444	4.086	12.258	40.86	13	823	20	0.146115	0.209921	0.00425991	0.661467	1.27543	3.77849	2
320	14_28_IC_0051-sil	BL	63	36	334	1068	1992	178	7	133	108	15.429	563	4.086	16.344	35.412	24	710	20	0.199048	0.164432	0.00424229	0.78815	1.3025	2.66311	1
321	14_28_IC_0053-sil	BL	61	33	358	1056	2731	206	5	111	94	18.8	549	4.086	16.344	42.222	18	1105	22	0.153727	0.190938	0.00454626	0.811344	1.263	3.5145	1
322	14_28_IC_0056-sil	BL	58	33	246	768	1433	154	9	77	77	8.556	380	4.086	14.982	26.786	19	454	16	0.211749	0.200119	0.00644493	0.760022	1.30697	3.24221	5
323	14_28_IC_0057-sil	BL	54	32	276	965	2135	193	5	97	78	15.6	469	4.994	12.712	44.492	18	771	18	0.154374	0.197401	0.00432599	0.719035	1.30997	3.93453	2
324	14_28_IC_0059-sil	BL	63	36	220	728	1616	177	7	68	63	9	360	4.086	11.804	39.498	15	533	18	0.174762	0.237048	0.00639648	0.651233	1.24724	3.61832	3
325	14_28_IC_0060-sil	BL	62	31	369	1096	2287	207	6	119	96	16	579	4.086	19.976	40.406	16	1226	23	0.188247	0.187952	0.00447137	0.672123	1.28691	2.97606	1
326	14_28_IC_0061-sil	BL	64	37	216	802	1702	179	5	66	54	10.8	359	3.178	15.89	37.682	13	875	23	0.163982	0.21874	0.00522907	0.666714	1.22659	4.30237	3
327	14_28_IC_0063-sil	BL	64	36	323	1135	2610	211	8	100	89	11.125	535	4.086	13.62	45.4	16	892	23	0.148203	0.183833	0.00368722	0.735863	1.26174	3.97491	1
328	14_28_IC_0064-sil	BL	52	32	195	600	1401	150	8	50	46	5.75	289	3.178	9.08	28.602	11	524	17	0.176559	0.246819	0.00843612	0.784445	1.24827	3.23614	3
329	14_28_IC_0066-sil	BL	68	38	330	999	2149	184	6	109	88	14.667	518	3.632	13.166	43.13	20	1028	22	0.185256	0.179824	0.00477533	0.796815	1.3103	2.45363	1
330	14_28_IC_0067-sil	BL	69	37	352	915	1952	179	8	118	98	12.25	523	4.086	18.614	39.044	22	671	17	0.215749	0.194374	0.0062467	0.766454	1.33581	3.08004	1
331	15_29_IC_0040-sil	BL	54	33	243	982	2155	195	4	94	86	21.5	443	3.632	13.62	41.768	16	845	19	0.137841	0.195454	0.00374009	0.710621	1.23835	3.91258	2
332	15_29_IC_0041-sil	BL	52	30	313	1012	2773	210	4	77	75	18.75	479	4.54	25.878	44.946	17	939	23	0.131454	0.204828	0.00436123	0.790458	1.26344	4.83968	2
333	15_29_IC_0042-sil	BL	58	32	295	893	2404	204	3	104	81	27	465	4.54	21.338	48.578	18	918	22	0.146722	0.223692	0.00534802	0.728736	1.24375	4.95718	2
334	15_29_IC_0043-sil	BL	57	33	231	583	1056	137	9	65	55	6.111	323	3.632	15.436	29.51	14	390	17	0.272502	0.231269	0.0102555	0.703771	1.31335	2.48908	5
335	15_29_IC_0047-sil	BL	46	30	185	575	1634	166	3	59	52	17.333	287	4.54	10.442	36.774	11	620	19	0.141247	0.278203	0.00817621	0.747947	1.22871	3.63023	3
336	15_29_IC_0051-sil	BL	61	42	154	600	1410	154	8	60	52	6.5	277	2.724	15.89	29.964	13	457	17	0.152793	0.246907	0.00694714	0.746009	1.24149	4.03355	3
337	15_29_IC_0052-sil	BL	62	39	162	424	932	136	9	44	46	5.111	221	3.178	7.264	29.056	12	294	15	0.240242	0.320449	0.0157313	0.637683	1.25724	2.8087	3
338	15_29_IC_0053-sil	BL	73	39	385	1110	2781	219	11	143	126	11.455	611	4.086	13.62	50.848	17	1064	21	0.164564	0.194718	0.00453304	0.726749	1.29131	3.92121	1
339	15_29_IC_0054-sil	BL	48	35	246	812	1569	160	8	98	75	9.375	424	3.178	9.988	36.32	17	508	17	0.187374	0.194652	0.00544934	0.767493	1.28337	2.57211	5
340	15_29_IC_0055-sil	BL	72	40	304	842	1816	169	6	115	99	16.5	478	3.178	10.896	37.228	17	859	19	0.206775	0.196419	0.00634802	0.795758	1.28914	2.68802	4
341	15_29_IC_0056-sil	BL	51	31	291	896	1970	185	7	105	90	12.857	468	3.632	8.626	35.866	16	693	17	0.173881	0.204467	0.00525551	0.723115	1.31341	3.99504	4
342	15_29_IC_0057-sil	BL	51	31	438	1454	2094	187	9	200	129	14.333	770	3.178	14.982	42.676	23	1110	18	0.233233	0.12752	0.00286784	0.755692	1.37165	2.33303	1
343	15_29_IC_0058-sil	BL	48	31	401	1341	2483	200	10	155	140	14	680	2.724	24.062	42.676	18	1036	19	0.1807	0.149824	0.00315859	0.778449	1.31066	3.1685	1
344	15_29_IC_0059-sil	BL	45	31	282	880	1458	152	10	103	83	8.3	447	2.724	16.798	33.142	21	495	16	0.224128	0.172537	0.00526872	0.78989	1.33672	2.20635	4
345	15_29_IC_0060-sil	BL	54	30	267	767	1451	167	8	90	66	8.25	416	3.178	15.436	39.044	17	569	15	0.220767	0.21437	0.0066652	0.65685	1.3207	3.07963	5
346	15_29_IC_0061-sil	BL	52	33	212	673	1601	157	6	75	68	11.333	346	3.178	10.896	27.24	17	371	15	0.165062	0.226899	0.00696476	0.819837	1.25931	2.96282	5
347	15_29_IC_0062-sil	BL	60	37	364	1304	3688	255	8	142	117	14.625	638	3.632	19.522	49.032	15	1308	25	0.115004	0.193352	0.00306608	0.713251	1.26869	5.97562	1
348	15_29_IC_0063-sil	BL	51	29	241	850	1692	178	7	76	66	9.429	403	3.632	16.798	35.866	16	565	18	0.172687	0.20707	0.00495595	0.669568	1.28574	3.84377	3
349	15_29_IC_0065-sil	BL	58	38	306	912	2173	211	9	113	93	10.333	483	3.178	30.872	55.388	14	1419	25	0.167537	0.226476	0.00527753	0.614018	1.28415	4.18013	2
350	15_29_IC_0066-sil	BL	63	39	247	685	1643	163	6	69	65	10.833	356	4.994	12.258	38.59	14	572	18	0.188683	0.230841	0.00777093	0.77289	1.25715	2.54509	3
351	15_29_IC_0067-sil	BL	68	38	261	810	2064	197	7	84	73	10.429	411	4.086	14.528	51.756	13	911	23	0.159207	0.238159	0.00600441	0.664894	1.25484	4.72473	3
352	15_29_IC_0068-sil	BL	84	45	355	1196	2163	190	8	152	122	15.25	614	4.086	23.154	35.412	25	1031	20	0.202718	0.155004	0.00368722	0.756696	1.32321	2.67489	1
353	15_29_IC_0069-sil	BL	108	53	266	794	2444	206	14	104	96	6.857	436	4.086	10.896	41.768	13	856	21	0.152991	0.253414	0.0070837	0.721194	1.26075	3.84154	3
354	15_29_IC_0070-sil	BL	57	34	220	687	1278	138	5	89	73	14.6	362	3.632	11.804	30.872	15	507	16	0.216423	0.196141	0.00697357	0.837802	1.32976	1.9256	5
355	15_30_IC_0036-sil	BL	50	31	200	740	1490	163	10	67	57	5.7	348	3.632	14.982	35.412	15	376	15	0.167674	0.217075	0.0055815	0.706604	1.26381	3.06313	3
356	15_30_IC_0037-sil	BL	64	36	287	1098	2074	183	4	122	96	24	531	4.994	15.89	40.86	18	761	19	0.169489	0.163819	0.00355066	0.780634	1.28883	3.40862	1
357	15_30_IC_0038-sil	BL	69	39	230	781	1580	165	9	80	69	7.667	381	4.086	14.982	38.59	15	670	19	0.189137	0.204436	0.00574449	0.726855	1.26161	3.20017	2
358	15_30_IC_0039-sil	BL	65	39	280	839	1284	142	7	112	71	10.143	456	4.54	11.804	29.964	18	442	16	0.268476	0.164604	0.0058326	0.801868	1.3372	1.97282	4
359	15_30_IC_0040-sil	BL	51	30	319	1006	2173	201	7	110	106	15.143	515	4.086	26.332	43.13	14	1147	22	0.170035	0.197022	0.00444493	0.673608	1.29501	4.47517	2
360	15_30_IC_0041-sil	BL	41	30	212	663	1537	160	5	69	60	12	344	3.632	11.35	29.964	17	487	16	0.164789	0.235727	0.00688546	0.751811	1.26475	3.09467	3
361	15_30_IC_0042-sil	BL	58	34	228	701	1873	182	4	75	59	14.75	364	3.178	19.522	35.866	15	679	20	0.152515	0.254035	0.00697357	0.70841	1.22033	4.26338	3
362	15_30_IC_0043-sil	BL	68	44	268	1008	2536	205	6	94	83	13.833	464	5.448	19.068	41.768	15	875	21	0.132348	0.198154	0.00395154	0.760203	1.2672	3.82357	1
363	15_30_IC_0044-sil	BL	53	32	215	864	2079	200	5	60	62	12.4	369	4.086	25.424	41.768	14	595	21	0.12893	0.225352	0.00428634	0.65485	1.26071	4.5679	2
364	15_30_IC_0045-sil	BL	46	27	238	966	2217	189	6	78	76	12.667	429	3.632	14.528	39.952	15	816	22	0.128022	0.192048	0.00369604	0.782775	1.27825	4.1578	2
365	15_30_IC_0046-sil	BL	55	34	231	910	1925	180	3	61	64	21.333	395	4.994	21.792	34.05	20	752	21	0.148476	0.192524	0.00410573	0.746432	1.27941	4.02561	2
366	15_30_IC_0047-sil	BL	52	30	273	1194	2654	200	3	115	97	32.333	533	3.632	24.97	40.406	16	997	21	0.12241	0.164894	0.00276211	0.830163	1.27942	3.94139	2
367	15_30_IC_0048-sil	BL	63	37	262	780	1406	149	8	90	78	9.75	405	4.086	10.442	29.51	16	659	16	0.231084	0.186753	0.00640529	0.794568	1.31889	2.26642	4
368	15_30_IC_0050-sil	BL	55	37	203	710	1851	170	4	64	58	14.5	336	3.632	15.436	33.596	12	542	19	0.138912	0.229493	0.0059163	0.808806	1.24515	3.53809	3
369	15_30_IC_0051-sil	BL	55	37	241	921	2427	204	4	88	68	17	436	4.086	21.792	39.952	17	1184	22	0.122079	0.215379	0.00414537	0.732339	1.23761	3.81114	2
370	15_30_IC_0052-sil	BL	56	39	187	781	1815	174	6	65	63	10.5	340	2.724	12.258	37.228	14	551	18	0.133696	0.216405	0.00473568	0.756313	1.27964	4.64176	3
371	15_30_IC_0053-sil	BL	57	35	206	828	1865	174	6	88	73	12.167	389	3.632	15.89	35.412	14	614	17	0.141	0.204705	0.00457709	0.774943	1.25883	3.69658	2
372	15_30_IC_0054-sil	BL	73	44	214	827	1865	169	6	83	66	11	390	2.724	10.896	30.418	14	687	20	0.153604	0.196467	0.00485903	0.819405	1.25774	3.30742	2
373	15_30_IC_0056-sil	BL	62	36	223	930	1790	177	10	98	86	8.6	441	4.54	11.35	32.234	17	705	17	0.159106	0.185652	0.00394714	0.719471	1.26084	3.96633	2
374	15_30_IC_0057-sil	BL	71	46	311	1057	2362	192	3	119	99	33	519	4.994	25.878	42.222	16	1105	24	0.161978	0.173736	0.00395154	0.808648	1.27009	3.43616	1
375	15_30_IC_0058-sil	BL	48	29	148	542	1417	162	5	32	33	6.6	231	3.632	15.89	30.418	11	350	19	0.13874	0.294361	0.00812775	0.676097	1.23358	5.27885	3
376	15_30_IC_0059-sil	BL	67	39	228	948	2133	187	4	77	75	18.75	417	4.994	15.436	41.768	15	840	21	0.138256	0.191128	0.00388106	0.768106	1.26573	4.01118	2
377	15_30_IC_0060-sil	BL	52	30	298	1179	2575	208	6	103	99	16.5	533	4.086	27.694	44.038	18	1062	20	0.135643	0.17289	0.00302643	0.746863	1.25906	4.00996	2
378	15_30_IC_0061-sil	BL	62	33	255	977	1888	179	9	101	96	10.667	467	3.178	18.16	34.504	16	724	19	0.167969	0.180943	0.00405727	0.737714	1.31454	3.91012	4
379	15_30_IC_0062-sil	BL	76	45	273	735	1556	160	9	95	78	8.667	414	4.086	10.442	41.314	15	520	18	0.224392	0.212031	0.00770044	0.763247	1.32148	2.25339	4
380	15_30_IC_0063-sil	BL	56	35	198	694	1227	138	10	98	73	7.3	361	3.632	6.356	29.056	15	438	14	0.206947	0.198115	0.00655066	0.806674	1.27442	2.8207	5
381	15_30_IC_0064-sil	BL	59	35	239	730	1388	152	8	91	68	8.5	380	4.086	10.442	29.056	17	459	15	0.215084	0.205709	0.00686344	0.753841	1.28498	2.64104	5
382	15_30_IC_0066-sil	BL	60	35	236	671	1202	135	12	91	73	6.083	376	3.178	14.074	29.51	17	367	14	0.24626	0.202176	0.00836123	0.830586	1.3024	2.32188	5
383	16_31_IC_0036-sil	BL	67	37	250	861	2002	176	11	61	64	5.818	395	4.086	13.166	35.866	14	686	20	0.15848	0.201145	0.00522467	0.815075	1.24315	3.56421	2
384	16_31_IC_0037-sil	BL	57	30	204	611	1797	172	7	59	54	7.714	308	4.086	13.62	32.688	14	559	17	0.145018	0.274374	0.00834802	0.764705	1.20525	4.38718	3
385	16_31_IC_0038-sil	BL	63	34	353	1093	3138	228	7	86	82	11.714	527	4.086	28.148	45.854	14	1201	24	0.132811	0.206062	0.00426432	0.756079	1.25124	4.03169	1
386	16_31_IC_0039-sil	BL	102	53	420	1322	3930	255	8	141	124	15.5	672	4.994	29.51	62.198	18	1839	28	0.132784	0.18878	0.00359031	0.75859	1.26628	5.10207	1
387	16_31_IC_0040-sil	BL	58	31	357	1067	2535	201	5	120	90	18	556	4.086	13.62	42.676	17	980	23	0.163661	0.185419	0.00444053	0.789176	1.31408	4.01528	1
388	16_31_IC_0041-sil	BL	61	33	196	532	1323	150	6	54	48	8	281	4.086	8.172	35.412	11	419	18	0.194665	0.271982	0.0105991	0.73607	1.27284	3.21153	3
389	16_31_IC_0042-sil	BL	60	32	308	908	2344	194	8	84	73	9.125	465	4.086	29.056	49.94	12	1268	24	0.156815	0.210189	0.00543172	0.783758	1.27936	2.80269	2
390	16_31_IC_0043-sil	BL	67	37	264	752	2126	185	5	83	73	14.6	406	4.994	19.976	37.228	19	745	20	0.155833	0.237969	0.00687225	0.778718	1.2669	3.25229	2
391	16_31_IC_0044-sil	BL	63	38	310	797	1560	161	8	97	69	8.625	451	2.724	12.712	28.602	20	469	17	0.239093	0.200225	0.00725551	0.756885	1.29945	2.27222	4
392	16_31_IC_0045-sil	BL	60	36	207	536	1242	157	5	60	57	11.4	292	4.086	12.712	36.774	11	452	19	0.214577	0.283137	0.0109383	0.635947	1.26317	2.56586	3
393	16_31_IC_0046-sil	BL	75	41	231	574	1623	162	5	53	52	10.4	301	4.54	11.35	32.688	18	656	18	0.188965	0.27107	0.0107797	0.776295	1.20901	3.1103	3
394	16_31_IC_0047-sil	BL	61	35	270	790	2367	200	6	44	46	7.667	361	4.54	14.982	37.682	13	591	21	0.139811	0.249079	0.00646696	0.745366	1.23324	3.4542	3
395	16_31_IC_0048-sil	BL	41	25	193	623	1306	148	5	58	50	10	305	3.178	19.068	30.418	12	369	17	0.179066	0.235595	0.00749339	0.753921	1.26982	2.81676	3
396	16_31_IC_0049-sil	BL	61	33	235	920	2566	208	6	82	71	11.833	426	3.632	29.056	38.136	16	946	23	0.115617	0.222167	0.00425551	0.74574	1.24424	5.21007	2
397	16_31_IC_0050-sil	BL	76	41	218	667	1828	196	5	73	64	12.8	343	5.448	14.074	39.952	14	794	21	0.160789	0.285194	0.00782819	0.598463	1.22629	5.09368	3
398	16_31_IC_0051-sil	BL	55	31	242	806	2232	194	4	74	60	15	392	4.54	19.068	39.498	15	662	21	0.133075	0.23578	0.00551982	0.746317	1.2512	4.00776	2
399	16_31_IC_0052-sil	BL	53	31	415	1318	3460	239	5	116	103	20.6	651	4.54	27.694	49.032	22	1254	26	0.135458	0.179564	0.0033348	0.763912	1.30404	3.96127	1
400	16_31_IC_0053-sil	BL	79	38	337	834	1828	174	5	88	70	14	454	4.086	9.534	39.044	15	760	21	0.227405	0.204586	0.00721586	0.757947	1.29113	2.69501	4
401	16_31_IC_0054-sil	BL	47	27	243	763	1889	169	5	76	67	13.4	382	3.632	22.246	30.872	14	545	18	0.153793	0.219374	0.00614537	0.830022	1.2631	3.92739	3
402	16_31_IC_0056-sil	BL	77	44	392	1367	4205	265	6	126	112	18.667	648	4.086	25.878	46.308	15	1430	26	0.111454	0.191313	0.00307048	0.752965	1.26487	4.8847	1
403	16_31_IC_0057-sil	BL	58	33	283	968	3049	234	6	79	76	12.667	452	4.54	16.344	47.216	11	1063	25	0.111881	0.236714	0.00440088	0.702123	1.21603	4.68896	2
404	16_31_IC_0058-sil	BL	57	34	402	1102	3297	233	4	96	80	20	566	3.632	14.074	52.664	18	1154	22	0.139093	0.208317	0.00459912	0.762278	1.27144	4.1385	1
405	16_31_IC_0061-sil	BL	46	31	384	1137	2933	242	6	108	91	15.167	571	2.724	14.528	45.854	19	958	22	0.146524	0.211916	0.00413656	0.628335	1.27699	4.75342	2
406	16_31_IC_0062-sil	BL	42	28	197	733	1211	142	4	81	60	15	353	2.724	10.442	26.332	18	411	13	0.19737	0.191322	0.00544493	0.753388	1.29865	2.30507	5
407	16_31_IC_0063-sil	BL	52	31	315	947	2462	208	5	101	95	19	486	3.632	6.81	45.4	13	975	23	0.148885	0.217348	0.00502203	0.71415	1.2306	4.84134	2
408	16_31_IC_0064-sil	BL	81	40	173	621	1539	161	10	63	61	6.1	303	4.086	7.718	36.32	14	683	17	0.164749	0.252225	0.00785022	0.748824	1.24694	4.22092	3
409	16_31_IC_0066-sil	BL	74	40	210	455	1160	136	13	47	52	4	247	4.086	9.08	29.964	12	381	15	0.244722	0.301357	0.0174581	0.785502	1.22094	2.52104	6
410	16_32_IC_0038-sil	BL	55	35	276	1123	2656	218	4	66	64	16	465	4.54	19.976	48.124	16	723	24	0.124727	0.191291	0.00319383	0.700013	1.25179	4.11397	2
411	16_32_IC_0039-sil	BL	53	30	202	646	1785	174	4	61	59	14.75	320	4.54	15.436	32.688	12	497	20	0.142793	0.263485	0.0073348	0.739899	1.22408	3.66548	3
412	16_32_IC_0040-sil	BL	72	41	346	1105	2595	202	10	102	81	8.1	536	4.086	20.43	41.768	19	1091	21	0.161145	0.179502	0.0041674	0.802608	1.26129	3.60948	1
413	16_32_IC_0042-sil	BL	59	34	211	675	1512	160	6	62	58	9.667	334	3.632	6.356	32.234	13	462	17	0.178965	0.231938	0.00718502	0.746339	1.24951	2.53786	3
414	16_32_IC_0043-sil	BL	49	28	178	670	1415	162	5	62	58	11.6	306	3.632	10.442	39.044	14	534	18	0.160599	0.23889	0.00618502	0.674991	1.23729	4.74007	3
415	16_32_IC_0044-sil	BL	67	36	204	607	1346	146	8	60	56	7	309	4.086	7.718	35.412	11	721	19	0.201797	0.234974	0.00879295	0.789278	1.27991	3.00149	3
416	16_32_IC_0048-sil	BL	63	33	223	779	2400	211	5	66	65	13	358	3.632	13.62	43.584	12	832	21	0.119308	0.264687	0.00567841	0.679533	1.21663	6.24951	2
417	16_32_IC_0050-sil	BL	59	33	286	1159	3213	240	9	103	88	9.778	535	4.086	28.602	56.296	17	1081	24	0.107269	0.203969	0.00311894	0.698731	1.24226	5.42989	1
418	16_32_IC_0051-sil	BL	59	34	393	1500	2856	214	10	135	112	11.2	681	3.178	28.148	44.038	20	1383	23	0.158317	0.142211	0.0025022	0.781692	1.32853	3.34588	1
419	16_32_IC_0052-sil	BL	61	33	338	1217	2240	201	8	118	98	12.25	589	3.632	13.166	40.86	21	854	21	0.177952	0.162859	0.00329956	0.699075	1.32924	2.84456	1
420	16_32_IC_0053-sil	BL	55	33	253	805	1347	152	10	74	64	6.4	396	3.632	9.988	39.952	15	752	17	0.228749	0.187604	0.00590749	0.734	1.30727	2.75318	5
421	16_32_IC_0055-sil	BL	61	34	296	929	2259	188	5	79	75	15	450	4.54	22.7	38.136	17	839	22	0.158115	0.200533	0.0050837	0.799731	1.26328	3.87693	2
422	16_32_IC_0056-sil	BL	73	38	185	457	1081	133	5	52	51	10.2	251	4.994	13.166	24.062	13	323	15	0.239084	0.281938	0.0145419	0.765137	1.24501	2.60848	3
423	16_32_IC_0057-sil	BL	71	40	258	875	2703	219	6	71	73	12.167	410	3.632	26.786	44.492	12	772	24	0.121872	0.243564	0.00511894	0.707758	1.22066	5.51569	2
424	16_32_IC_0058-sil	BL	82	43	190	703	1368	152	7	68	68	9.714	332	4.54	14.074	29.964	17	601	17	0.198727	0.208608	0.00644934	0.745568	1.26145	2.93004	3
425	16_32_IC_0059-sil	BL	65	38	156	609	1020	131	7	52	49	7	278	4.54	14.528	25.424	16	367	15	0.216405	0.2097	0.00715859	0.752405	1.29541	2.56837	5
426	16_32_IC_0060-sil	BL	56	36	227	567	1622	161	5	43	42	8.4	293	3.178	21.792	35.412	13	493	19	0.17437	0.276264	0.0104449	0.784718	1.23022	3.20093	3
427	16_32_IC_0061-sil	BL	57	38	237	918	2041	185	7	88	73	10.429	425	3.632	7.264	41.768	14	749	20	0.144278	0.196097	0.0041674	0.75137	1.28098	3.42861	2
428	16_32_IC_0062-sil	BL	60	37	147	566	939	138	12	53	50	4.167	259	3.632	6.81	34.958	15	361	14	0.220709	0.239811	0.00791189	0.62326	1.29472	2.62232	3
429	16_32_IC_0063-sil	BL	64	38	203	567	1305	160	10	60	50	5	289	2.724	8.172	38.136	13	471	17	0.205123	0.284559	0.0106652	0.642141	1.24824	4.13749	3
430	16_32_IC_0065-sil	BL	63	45	170	629	1627	180	7	44	42	6	272	2.27	12.712	42.676	10	476	18	0.143097	0.280115	0.0070837	0.630789	1.19994	5.38142	3
431	16_32_IC_0066-sil	BL	51	28	165	616	1664	173	7	51	53	7.571	280	4.086	17.706	39.952	10	503	18	0.129687	0.27867	0.00702203	0.697229	1.21008	5.29129	3
432	2_03_IC_0037-sil	PP	67	36	326	1216	2339	201	6	81	67	11.167	530	4.54	15.436	37.682	21	879	21	0.167947	0.163189	0.00326432	0.729793	1.29865	3.82027	1
433	2_03_IC_0038-sil	PP	71	35	239	809	1818	199	6	72	59	9.833	388	4.54	10.442	47.216	19	563	19	0.170577	0.240119	0.00569604	0.579159	1.26543	4.6122	3
434	2_03_IC_0039-sil	PP	70	37	294	965	2577	210	6	77	63	10.5	463	4.086	14.982	49.486	19	701	23	0.141414	0.211683	0.0046652	0.736163	1.25797	4.66204	2
435	2_03_IC_0040-sil	PP	59	33	198	641	1864	173	4	44	47	11.75	294	3.178	17.252	33.142	13	549	18	0.137617	0.260974	0.00735683	0.784767	1.24103	4.71692	3
436	2_03_IC_0041-sil	PP	61	31	217	729	1783	171	6	48	51	8.5	329	4.086	14.982	31.326	16	434	19	0.155885	0.230159	0.00631718	0.764991	1.24977	3.94324	3
437	2_03_IC_0042-sil	PP	87	43	284	817	1692	173	11	82	66	6	424	4.086	14.528	34.05	14	634	21	0.219454	0.209031	0.00677533	0.706731	1.30974	3.19484	4
438	2_03_IC_0043-sil	PP	69	39	403	1291	3278	232	7	93	89	12.714	615	3.632	19.522	49.486	18	756	24	0.144053	0.17648	0.00343172	0.765291	1.28726	3.34131	1
439	2_03_IC_0045-sil	PP	69	38	349	1134	2695	215	5	97	87	17.4	548	3.178	21.792	41.768	19	1174	22	0.154974	0.185238	0.00390749	0.734463	1.28895	3.87516	1
440	2_03_IC_0046-sil	PP	44	27	288	876	2074	183	6	81	70	11.667	443	3.632	16.798	38.136	20	658	20	0.160084	0.206185	0.00528634	0.776731	1.28358	3.01618	2
441	2_03_IC_0047-sil	PP	53	31	274	851	2079	192	4	70	59	14.75	425	3.632	19.068	39.044	17	721	21	0.157568	0.219141	0.00537445	0.71015	1.27985	4.02234	2
442	2_03_IC_0048-sil	PP	50	32	288	949	2546	200	2	67	62	31	449	4.54	14.528	45.4	18	660	22	0.132907	0.204608	0.00447137	0.803498	1.24714	3.69499	2
443	2_03_IC_0049-sil	PP	62	34	256	717	1469	153	5	62	57	11.4	359	3.178	12.712	29.964	17	397	17	0.216859	0.208154	0.00740969	0.788819	1.3133	1.92139	5
444	2_03_IC_0050-sil	PP	39	24	284	910	2344	193	3	70	63	21	426	3.178	19.522	39.952	14	858	22	0.137564	0.209335	0.00474449	0.787388	1.2518	4.04465	2
445	2_03_IC_0051-sil	PP	50	27	279	871	1984	173	5	71	70	14	420	4.086	15.89	33.596	15	782	20	0.165859	0.196132	0.0053304	0.835348	1.27151	2.70435	2
446	2_03_IC_0052-sil	PP	70	40	266	877	2034	192	7	77	78	11.143	429	4.994	17.706	44.492	15	1118	24	0.165123	0.210775	0.00509692	0.6947	1.26284	3.89415	2
447	2_03_IC_0053-sil	PP	65	38	181	643	1869	172	5	36	37	7.4	276	4.994	17.706	35.866	12	508	19	0.131683	0.257758	0.00697797	0.797621	1.22188	3.80171	3
448	2_03_IC_0054-sil	PP	71	38	363	996	2650	207	4	100	77	19.25	521	5.902	14.982	37.228	20	902	20	0.163846	0.202797	0.00521145	0.77348	1.29455	3.84344	1
449	2_03_IC_0055-sil	PP	81	37	379	1222	3166	225	6	111	96	16	602	4.994	24.516	44.492	17	957	21	0.145339	0.180855	0.00374449	0.787793	1.28269	3.54996	1
450	2_03_IC_0056-sil	PP	71	36	350	1123	2210	187	7	98	82	11.714	542	4.994	21.792	34.958	23	1015	21	0.190238	0.163489	0.00404846	0.795806	1.28683	2.87801	1
451	2_03_IC_0057-sil	PP	70	39	235	741	1773	171	7	59	62	8.857	364	4.994	14.982	37.682	15	569	19	0.172313	0.22511	0.00666079	0.7627	1.26883	3.3431	3
452	2_03_IC_0058-sil	PP	51	29	331	1110	2553	207	3	76	63	21	503	4.086	24.062	41.314	18	726	23	0.149524	0.184295	0.00379295	0.746987	1.26362	3.85973	2
453	2_03_IC_0059-sil	PP	44	28	265	1034	2578	207	5	70	63	12.6	456	3.178	16.798	38.136	16	723	21	0.120119	0.197956	0.00356388	0.757463	1.25448	4.42962	2
454	2_03_IC_0060-sil	PP	72	35	339	1127	2302	192	7	108	90	12.857	557	4.086	13.62	35.866	18	851	21	0.178907	0.167458	0.00395154	0.787938	1.32371	3.11207	1
455	2_03_IC_0061-sil	PP	72	36	330	995	2392	194	8	92	85	10.625	504	4.086	11.804	39.952	15	888	20	0.167885	0.1913	0.00492511	0.801797	1.29138	3.55471	1
456	2_03_IC_0062-sil	PP	52	31	258	811	2104	192	6	65	55	9.167	393	3.178	16.344	40.406	16	531	18	0.147242	0.231233	0.0056696	0.720427	1.27693	4.46364	3
457	2_03_IC_0063-sil	PP	48	27	238	708	2164	190	6	54	50	8.333	349	3.632	8.172	47.67	12	812	21	0.132075	0.263189	0.00687665	0.751555	1.25871	4.87734	3
458	2_03_IC_0064-sil	PP	51	31	337	899	2129	193	6	96	83	13.833	478	3.632	13.62	49.486	16	947	22	0.182502	0.211352	0.00587225	0.720176	1.28932	3.40977	2
459	2_03_IC_0065-sil	PP	57	31	314	908	1700	169	8	81	67	8.375	465	3.178	14.074	36.32	21	591	18	0.218559	0.184634	0.00556388	0.746793	1.34338	2.23481	4
460	2_04_IC_0021-sil	PP	57	30	263	734	1709	170	6	62	56	9.333	370	4.086	23.154	35.866	13	512	19	0.186938	0.228031	0.00720264	0.741048	1.27005	3.19587	3
461	2_04_IC_0022-sil	PP	68	34	442	1292	2263	191	7	144	118	16.857	690	4.086	16.798	39.498	20	995	21	0.22507	0.146286	0.00375771	0.780405	1.34995	2.29776	1
462	2_04_IC_0023-sil	PP	53	34	200	642	1219	139	8	49	48	6	303	4.086	8.626	27.694	15	450	16	0.207181	0.214784	0.00755947	0.79093	1.29937	2.25158	5
463	2_04_IC_0024-sil	PP	93	41	253	805	2089	193	7	76	74	10.571	402	5.902	11.804	46.308	16	967	19	0.165612	0.232793	0.00634361	0.706894	1.25335	3.31856	2
464	2_04_IC_0025-sil	PP	56	34	222	793	1748	168	6	68	62	10.333	369	3.632	14.074	30.872	17	439	17	0.159458	0.208097	0.00537445	0.778423	1.27102	3.54028	3
465	2_04_IC_0026-sil	PP	55	30	264	1038	1989	183	5	86	73	14.6	485	3.632	20.884	38.59	21	764	18	0.160357	0.174383	0.00363877	0.746573	1.29776	3.28	2
466	2_04_IC_0027-sil	PP	56	30	331	1179	2751	221	11	104	87	7.909	557	3.632	11.804	39.952	18	865	19	0.140612	0.1843	0.00339207	0.709996	1.28757	4.05119	2
467	2_04_IC_0028-sil	PP	63	39	356	1100	1927	175	6	117	101	16.833	565	3.632	17.252	34.05	21	736	18	0.217463	0.157167	0.00423348	0.788476	1.34539	2.22604	1
468	2_04_IC_0029-sil	PP	60	32	281	943	1645	169	6	104	73	12.167	479	4.086	15.436	34.958	22	590	17	0.207392	0.177084	0.00470044	0.722705	1.33936	2.25773	4
469	2_04_IC_0030-sil	PP	39	27	292	937	1926	181	4	87	65	16.25	455	3.632	15.436	34.504	18	607	17	0.17185	0.191974	0.00466079	0.735595	1.31806	3.26675	2
470	2_04_IC_0031-sil	PP	47	28	330	1181	2663	210	6	121	95	15.833	573	3.632	23.608	45.854	16	830	21	0.141308	0.175467	0.00330837	0.760568	1.27988	3.66238	2
471	2_04_IC_0032-sil	PP	60	40	379	1291	2681	208	8	117	95	11.875	625	3.178	24.97	44.038	22	1042	24	0.163599	0.157498	0.003163	0.779137	1.3059	2.7739	1
472	2_04_IC_0033-sil	PP	85	42	314	1156	2759	215	4	101	94	23.5	537	5.448	20.43	47.216	18	1240	23	0.144432	0.180705	0.00354626	0.751722	1.29119	3.81023	1
473	2_04_IC_0034-sil	PP	56	32	275	962	2515	206	6	80	69	11.5	451	4.54	9.08	47.216	11	917	23	0.131952	0.208802	0.00429956	0.747075	1.25395	4.79427	2
474	2_04_IC_0035-sil	PP	69	39	396	1097	2412	203	7	117	100	14.286	583	3.178	16.344	39.498	21	802	19	0.192987	0.180551	0.00463877	0.737577	1.3192	2.72582	1
475	2_04_IC_0036-sil	PP	68	44	226	791	1734	170	6	72	61	10.167	381	5.448	14.528	29.964	17	643	17	0.169789	0.20685	0.00547577	0.753846	1.2852	3.5049	3
476	2_04_IC_0037-sil	PP	83	40	339	1193	2452	193	6	115	101	16.833	579	4.54	16.344	37.228	20	873	20	0.171872	0.159132	0.0035859	0.823916	1.30472	2.86113	1
477	2_04_IC_0038-sil	PP	52	29	344	1100	2096	187	7	127	102	14.571	569	4.086	19.522	34.958	17	851	20	0.188551	0.16841	0.00404405	0.756643	1.33851	2.93177	1
478	2_04_IC_0039-sil	PP	75	35	205	687	1603	158	7	61	58	8.286	325	4.54	17.252	32.688	18	508	18	0.17433	0.225568	0.00713656	0.804511	1.24823	3.65869	3
479	2_04_IC_0040-sil	PP	56	30	364	1155	2212	191	7	96	85	12.143	555	4.086	11.804	46.308	17	1201	23	0.189912	0.164137	0.00388546	0.75904	1.32001	2.79381	1
480	2_04_IC_0041-sil	PP	54	30	352	1312	2316	186	7	115	85	12.143	609	3.632	13.166	34.05	25	721	18	0.175172	0.140533	0.00289868	0.837811	1.34707	2.86412	1
481	2_04_IC_0042-sil	PP	67	35	251	757	1626	160	9	67	64	7.111	369	3.632	18.16	29.964	16	422	16	0.195361	0.211885	0.00697797	0.795476	1.29805	2.31581	5
482	2_04_IC_0043-sil	PP	57	30	274	848	1557	156	7	75	67	9.571	420	4.086	16.344	29.51	20	639	17	0.212934	0.181819	0.00567841	0.806859	1.29914	2.43352	4
483	2_04_IC_0044-sil	PP	52	31	277	918	2659	229	6	85	76	12.667	453	3.632	19.068	48.124	16	901	22	0.123749	0.245555	0.00476211	0.638225	1.26401	6.13859	2
484	2_04_IC_0045-sil	PP	48	29	233	777	1606	159	5	60	57	11.4	362	3.632	15.89	33.142	18	511	16	0.175031	0.202493	0.0057533	0.801714	1.30896	3.17747	3
485	2_04_IC_0046-sil	PP	55	31	252	720	1823	175	4	73	60	15	378	3.632	19.976	39.952	15	766	20	0.168767	0.240211	0.0072467	0.744062	1.26554	3.65262	2
486	2_04_IC_0048-sil	PP	57	32	331	1139	3094	229	6	82	81	13.5	528	3.178	16.344	49.486	17	1138	23	0.12526	0.198352	0.00363877	0.738291	1.27694	4.6689	2
487	2_04_IC_0049-sil	PP	57	32	242	809	1603	158	7	80	71	10.143	396	4.086	12.712	32.234	15	524	17	0.186705	0.191339	0.00548458	0.802493	1.31035	2.47218	4
488	2_04_IC_0050-sil	PP	71	36	244	874	1775	180	8	77	67	8.375	405	4.086	12.712	37.228	17	813	19	0.177467	0.203066	0.00501322	0.684881	1.25359	3.79695	2
489	3_05_IC_0036-sil	PP	53	37	223	907	1813	170	9	73	63	7	399	2.724	17.706	33.596	16	518	18	0.152581	0.184502	0.0040837	0.785815	1.26852	3.21566	5
490	3_05_IC_0037-sil	PP	52	30	262	1113	2160	185	6	90	76	12.667	475	3.632	11.804	33.596	18	553	19	0.145176	0.164286	0.00309251	0.789088	1.25943	3.15647	2
491	3_05_IC_0042-sil	PP	39	27	229	987	2415	195	5	89	71	14.2	437	3.178	13.166	52.21	15	1342	22	0.11104	0.195282	0.00336564	0.794304	1.24507	4.8624	2
492	3_05_IC_0043-sil	PP	46	30	140	617	1215	147	7	49	53	7.571	267	3.632	13.62	34.05	13	393	16	0.152991	0.231678	0.00579736	0.705762	1.2269	4.15354	3
493	3_05_IC_0044-sil	PP	46	30	281	1112	2534	197	5	87	80	16	502	3.632	23.154	33.596	21	819	21	0.129251	0.173476	0.00320705	0.823982	1.27048	3.77232	2
494	3_05_IC_0045-sil	PP	65	45	173	760	1848	169	4	64	60	15	341	4.086	16.344	34.958	11	644	21	0.129132	0.211273	0.0046652	0.809621	1.22913	4.52979	3
495	3_05_IC_0047-sil	PP	48	30	226	777	1708	175	7	83	64	9.143	385	3.632	5.902	41.314	12	580	19	0.160357	0.221934	0.00553304	0.700806	1.29922	4.32053	3
496	3_05_IC_0048-sil	PP	69	45	161	634	1576	158	6	51	50	8.333	279	4.086	14.528	37.228	12	658	19	0.146097	0.238714	0.00656388	0.788643	1.20032	3.9875	3
497	3_05_IC_0049-sil	PP	52	31	122	541	1090	142	7	42	35	5	238	3.632	4.994	32.688	9	352	16	0.160449	0.253969	0.00706608	0.682674	1.21353	3.89038	3
498	3_05_IC_0051-sil	PP	51	32	195	639	1343	158	6	49	51	8.5	301	3.178	9.988	36.32	15	467	16	0.183185	0.24515	0.00746256	0.678004	1.24768	3.69999	3
499	3_05_IC_0052-sil	PP	50	32	311	1259	2405	197	7	90	84	12	564	4.994	17.706	47.67	23	745	20	0.150436	0.153722	0.00277533	0.780123	1.29558	3.30209	2
500	3_05_IC_0053-sil	PP	60	34	181	730	1783	177	5	60	49	9.8	325	4.54	14.982	38.136	14	632	18	0.135427	0.233621	0.00526872	0.712705	1.23707	4.35763	3
501	3_05_IC_0054-sil	PP	69	37	258	914	2735	211	5	70	62	12.4	427	3.632	14.982	41.768	13	908	21	0.119731	0.224881	0.00466079	0.769401	1.25005	4.61859	2
502	3_05_IC_0057-sil	PP	65	38	359	1305	2664	206	9	106	93	10.333	607	4.086	13.166	44.038	21	960	22	0.159233	0.155031	0.00302643	0.791348	1.31878	2.58432	1
503	3_05_IC_0058-sil	PP	57	31	231	1041	2839	227	6	64	66	11	434	3.632	15.89	41.768	14	743	22	0.101458	0.214009	0.00322467	0.693758	1.24647	6.53298	2
504	3_05_IC_0059-sil	PP	49	31	314	1091	2683	213	6	98	80	13.333	521	2.724	11.804	42.222	17	830	20	0.135172	0.191233	0.00367841	0.743749	1.3139	5.19161	2
505	3_05_IC_0060-sil	PP	50	29	183	673	1089	139	6	65	50	8.333	319	3.178	10.442	26.332	17	361	15	0.213885	0.202789	0.00625551	0.711189	1.31121	2.42923	5
506	3_05_IC_0061-sil	PP	57	32	455	1556	2852	221	6	157	117	19.5	758	3.632	22.7	44.946	19	1434	22	0.179815	0.140674	0.00260352	0.731542	1.32394	3.21011	1
507	3_05_IC_0062-sil	PP	48	29	305	1144	2517	205	4	99	85	21.25	529	3.178	17.706	40.86	17	1033	21	0.140419	0.176749	0.00329956	0.752678	1.30709	4.15509	2
508	3_05_IC_0064-sil	PP	61	35	285	1162	3577	238	4	90	80	20	520	4.994	19.976	43.13	17	1016	25	0.0967401	0.201308	0.00311894	0.795705	1.23248	5.39405	1
509	3_05_IC_0065-sil	PP	61	34	311	927	2509	203	7	88	91	13	474	3.632	15.436	42.222	17	981	21	0.148	0.214903	0.00523348	0.765648	1.25693	4.04881	2
510	3_05_IC_0066-sil	PP	60	36	365	1469	2532	203	6	105	83	13.833	635	3.178	18.16	39.952	19	1095	21	0.16789	0.137269	0.00244053	0.770806	1.33438	2.88961	1
511	3_05_IC_0067-sil	PP	44	30	278	1004	1972	209	5	92	74	14.8	477	2.27	11.804	46.762	16	910	22	0.163511	0.203991	0.00386784	0.568322	1.29875	3.75298	3
512	3_05_IC_0068-sil	PP	53	34	320	1147	2894	221	8	99	83	10.375	536	3.632	25.424	45.854	18	765	22	0.128916	0.189974	0.00346256	0.744013	1.26693	4.26053	2
513	3_05_IC_0069-sil	PP	72	39	423	1437	3648	276	6	114	101	16.833	671	4.994	23.608	67.192	21	1752	27	0.135612	0.189101	0.00290749	0.599634	1.26513	5.20045	1
514	3_05_IC_0070-sil	PP	53	30	353	1268	2207	201	7	124	89	12.714	615	3.632	17.252	42.676	19	785	22	0.183758	0.156683	0.00310573	0.688881	1.31267	3.42004	1
515	3_05_IC_0071-sil	PP	58	35	244	901	2070	189	5	84	61	12.2	423	4.086	17.706	36.774	14	690	21	0.146145	0.205185	0.0044978	0.730916	1.27659	4.68723	2
516	3_05_IC_0072-sil	PP	55	35	183	671	1803	191	6	53	54	9	311	4.54	9.534	48.578	15	657	20	0.132366	0.274626	0.00619383	0.620269	1.24868	5.60909	3
517	3_05_IC_0073-sil	PP	51	32	246	932	2536	222	6	77	74	12.333	432	4.54	16.344	47.216	16	812	21	0.116855	0.235463	0.00417181	0.644057	1.24286	6.05078	2
518	3_05_IC_0074-sil	PP	54	33	295	1116	2955	229	9	90	86	9.556	506	4.086	14.528	44.946	14	1268	23	0.118106	0.203062	0.00345374	0.709238	1.25347	5.06464	2
519	3_05_IC_0076-sil	PP	63	38	233	717	1801	175	5	70	60	12	368	3.178	16.344	34.504	17	538	19	0.164546	0.239392	0.00692952	0.73504	1.26066	2.97141	3
520	3_05_IC_0077-sil	PP	41	25	264	1014	2050	191	6	78	78	13	454	3.178	21.338	36.32	20	670	19	0.148762	0.185471	0.00362555	0.708498	1.27576	3.2386	2
521	3_05_IC_0079-sil	PP	53	29	307	1143	2380	205	2	99	80	40	534	4.086	19.068	47.216	23	933	22	0.151159	0.176449	0.0033348	0.708806	1.28318	3.66432	2
522	3_05_IC_0080-sil	PP	61	32	408	1425	3096	224	6	138	114	19	693	4.086	21.338	49.486	16	1456	26	0.151476	0.154925	0.00282819	0.778106	1.29079	3.08958	1
523	3_05_IC_0081-sil	PP	46	32	322	1046	2432	193	4	111	84	21	530	4.54	14.982	39.044	22	789	21	0.151004	0.181004	0.00406167	0.820789	1.28094	3.03771	2
524	3_05_IC_0082-sil	PP	52	29	339	1108	2928	222	7	124	107	15.286	572	3.632	13.62	46.762	18	1013	21	0.133762	0.197974	0.00391189	0.746573	1.28475	5.20967	2
525	3_05_IC_0086-sil	PP	51	31	248	1093	2419	197	5	62	61	12.2	449	4.54	14.528	38.59	18	574	20	0.123441	0.177203	0.00302643	0.781344	1.27534	4.57384	2
526	3_05_IC_0087-sil	PP	52	29	234	897	2804	211	6	68	70	11.667	406	4.086	22.7	39.952	15	1087	23	0.101912	0.23163	0.00432159	0.790524	1.20377	5.7229	2
527	3_05_IC_0088-sil	PP	50	32	276	1129	2443	204	6	91	78	13	504	3.632	18.614	39.498	18	888	21	0.133172	0.177718	0.00310573	0.738846	1.26682	4.60161	2
528	3_06_IC_0001-sil	PP	61	36	464	1577	3569	248	10	157	137	13.7	775	4.086	21.792	54.48	22	1636	24	0.146907	0.156797	0.00264317	0.73122	1.30663	4.27735	1
529	3_06_IC_0002-sil	PP	65	38	393	1410	3142	232	7	125	121	17.286	666	3.632	21.792	50.394	21	1283	23	0.145855	0.161604	0.00280176	0.734991	1.30537	3.472	1
530	3_06_IC_0003-sil	PP	52	30	301	1126	2222	189	9	119	97	10.778	546	3.178	17.706	34.504	18	569	19	0.159035	0.16774	0.00348458	0.77896	1.31983	3.4457	2
531	3_06_IC_0004-sil	PP	62	34	263	860	2030	184	5	88	85	17	428	4.54	18.16	44.038	15	1002	21	0.15993	0.209573	0.00529956	0.754366	1.26809	3.21236	2
532	3_06_IC_0005-sil	PP	55	32	434	1387	2938	222	4	123	106	26.5	680	4.54	17.706	44.492	20	1247	23	0.166344	0.157599	0.00310573	0.752128	1.30601	3.73344	1
533	3_06_IC_0006-sil	PP	58	34	297	1153	2621	214	7	76	73	10.429	501	3.632	14.074	44.492	19	927	21	0.135383	0.182767	0.00324229	0.717145	1.28895	4.2925	2
534	3_06_IC_0007-sil	PP	57	30	296	1101	2242	186	6	92	86	14.333	508	4.086	12.258	38.136	21	863	20	0.157326	0.166361	0.00354185	0.813247	1.31624	3.19977	2
535	3_06_IC_0008-sil	PP	53	32	320	1067	2098	193	5	99	82	16.4	525	4.086	22.7	36.32	18	936	21	0.177771	0.177551	0.00396035	0.706489	1.30581	2.76779	2
536	3_06_IC_0009-sil	PP	40	28	321	1111	2601	206	5	102	92	18.4	529	3.178	13.62	39.044	19	740	21	0.138828	0.184273	0.00363436	0.771093	1.29619	3.57561	2
537	3_06_IC_0011-sil	PP	57	34	287	1229	3000	218	8	91	89	11.125	541	3.632	14.074	42.222	19	743	22	0.114639	0.174498	0.00275771	0.790529	1.26981	5.00297	2
538	3_06_IC_0015-sil	PP	45	28	184	855	1745	160	7	58	56	8	355	2.724	8.626	36.774	15	661	19	0.131066	0.183405	0.00379736	0.861172	1.25144	3.11314	3
539	3_06_IC_0016-sil	PP	53	32	207	869	2307	206	5	51	55	11	368	4.086	14.074	43.584	13	815	23	0.112595	0.232088	0.00414978	0.683916	1.23298	6.19313	2
540	3_06_IC_0017-sil	PP	54	31	224	845	1828	173	5	61	59	11.8	375	4.086	18.16	38.136	15	560	19	0.151978	0.2	0.00469163	0.771736	1.25919	3.74355	2
541	3_06_IC_0018-sil	PP	48	27	244	1025	2104	205	6	77	67	11.167	447	3.632	10.896	42.676	17	786	19	0.138678	0.19859	0.00345815	0.632	1.29041	4.94351	2
542	3_06_IC_0019-sil	PP	45	31	277	1070	2909	220	5	90	82	16.4	493	3.632	17.252	49.032	17	990	21	0.110881	0.202167	0.0034185	0.754022	1.26455	5.56717	2
543	3_06_IC_0020-sil	PP	64	38	246	926	2193	184	7	71	70	10	421	4.086	19.522	38.59	18	731	22	0.141634	0.194145	0.00436123	0.817326	1.26585	3.69071	2
544	3_06_IC_0021-sil	PP	68	35	251	1034	2363	199	6	74	61	10.167	445	4.54	13.62	39.952	18	626	20	0.135	0.187687	0.00357709	0.752577	1.26485	3.40916	2
545	3_06_IC_0022-sil	PP	59	33	288	918	2213	205	5	91	78	15.6	467	4.54	14.074	42.676	16	783	20	0.156581	0.220784	0.00505286	0.661894	1.29076	4.86291	2
546	3_06_IC_0023-sil	PP	56	32	238	1000	2113	188	5	60	61	12.2	420	4.086	19.976	38.136	15	608	19	0.139106	0.183859	0.00354185	0.753291	1.24305	3.88268	2
547	3_06_IC_0024-sil	PP	53	30	290	1008	2304	198	7	89	77	11	486	4.086	21.338	37.682	20	794	19	0.148731	0.192366	0.00406608	0.738811	1.28153	3.54896	2
548	3_06_IC_0025-sil	PP	54	31	207	908	2226	205	7	74	61	8.714	390	4.086	19.976	43.13	18	840	20	0.117357	0.220511	0.00379736	0.665652	1.2403	5.51473	2
549	3_06_IC_0028-sil	PP	47	31	232	806	2104	179	4	54	53	13.25	370	4.54	18.16	33.596	15	388	20	0.133031	0.216974	0.00514978	0.822018	1.2465	3.91534	2
550	4_07_IC_0037-sil	PP	49	33	436	1516	3925	254	4	112	91	22.75	693	3.178	37.682	51.756	16	1427	26	0.123498	0.165828	0.00259471	0.764511	1.25206	4.57624	1
551	4_07_IC_0039-sil	PP	35	23	317	1074	2424	213	2	97	75	37.5	515	3.178	15.436	50.394	19	803	20	0.145018	0.196573	0.0037489	0.669022	1.27956	4.01729	2
552	4_07_IC_0040-sil	PP	53	31	340	1336	3429	248	5	88	80	16	577	4.086	15.436	47.216	22	928	23	0.114753	0.18504	0.00276211	0.702515	1.29094	5.19415	1
553	4_07_IC_0041-sil	PP	55	31	342	1235	3568	254	5	114	88	17.6	586	4.086	9.08	57.658	16	1450	26	0.111	0.201771	0.00314978	0.697396	1.2567	6.28056	1
554	4_07_IC_0042-sil	PP	52	31	237	812	2147	194	6	63	65	10.833	381	2.724	13.62	40.406	13	530	20	0.134423	0.234471	0.00531718	0.719485	1.23906	4.59095	3
555	4_07_IC_0043-sil	PP	43	27	148	432	987	137	4	40	36	9	217	3.632	9.08	34.958	13	374	16	0.193233	0.304392	0.0118546	0.662101	1.24354	3.42814	3
556	4_07_IC_0044-sil	PP	55	29	240	821	1678	168	4	64	56	14	381	3.632	14.528	32.234	15	483	18	0.1753	0.200705	0.00526432	0.745335	1.29486	3.44932	3
557	4_07_IC_0045-sil	PP	53	29	307	962	2207	191	6	74	64	10.667	467	4.086	11.35	36.774	16	968	22	0.163185	0.195454	0.00472247	0.757238	1.29121	3.55375	2
558	4_07_IC_0046-sil	PP	48	30	339	976	2180	187	5	101	90	18	511	3.178	21.792	34.958	20	613	19	0.177555	0.18896	0.00495154	0.781242	1.32047	2.74236	2
559	4_07_IC_0047-sil	PP	62	30	301	949	2001	180	4	97	72	18	489	4.086	22.246	36.774	15	626	20	0.181396	0.186515	0.00488546	0.77415	1.30773	3.34008	2
560	4_07_IC_0048-sil	PP	69	36	273	880	3009	230	3	74	72	24	420	3.632	18.16	49.032	13	709	22	0.113855	0.25478	0.00528634	0.71504	1.24893	6.31704	2
561	4_07_IC_0049-sil	PP	72	37	525	1372	4225	284	7	107	100	14.286	711	4.54	20.43	64.922	24	1781	26	0.141432	0.203947	0.00387225	0.6583	1.27883	5.09851	1
562	4_07_IC_0050-sil	PP	62	31	281	853	1831	166	8	78	68	8.5	427	4.54	14.528	33.596	19	775	19	0.187326	0.191251	0.00574449	0.838119	1.29166	2.80853	4
563	4_07_IC_0051-sil	PP	90	43	330	1038	2301	202	7	104	86	12.286	524	4.994	28.148	39.952	16	1014	22	0.182551	0.191256	0.0047533	0.71174	1.2732	2.73062	1
564	4_07_IC_0052-sil	PP	74	42	424	1572	3009	226	9	116	96	10.667	702	4.086	20.43	45.4	24	1022	22	0.165692	0.142225	0.00248899	0.742815	1.30612	3.68002	1
565	4_07_IC_0053-sil	PP	44	29	258	908	1908	200	5	70	59	11.8	428	2.27	14.074	53.118	14	786	20	0.158176	0.217833	0.00448899	0.598141	1.28553	3.61749	3
566	4_07_IC_0054-sil	PP	57	33	239	961	1791	179	9	80	66	7.333	424	3.178	20.43	34.504	17	749	19	0.165247	0.183683	0.0039207	0.703458	1.28537	3.61206	4
567	4_07_IC_0055-sil	PP	58	33	290	1190	2444	205	9	92	84	9.333	528	3.632	17.252	41.314	16	1233	22	0.142066	0.171141	0.00302643	0.727692	1.28262	4.06196	2
568	4_07_IC_0056-sil	PP	42	25	276	1105	2119	186	6	83	78	13	493	3.178	24.062	34.958	19	748	19	0.150163	0.1667	0.00320705	0.768392	1.2891	3.29459	2
569	4_07_IC_0057-sil	PP	56	30	307	1193	2732	209	6	88	77	12.833	524	3.632	16.344	45.854	19	1030	21	0.133066	0.174731	0.00318943	0.785352	1.26944	3.99926	2
570	4_07_IC_0058-sil	PP	75	35	367	1372	3414	247	4	121	91	22.75	632	4.994	21.338	52.664	22	1407	25	0.129537	0.176952	0.00285903	0.704674	1.28192	5.44294	1
571	4_07_IC_0059-sil	PP	48	28	201	738	1714	165	4	61	50	12.5	350	3.178	12.258	32.688	13	421	18	0.145357	0.218608	0.00550661	0.792877	1.25293	3.18899	3
572	4_07_IC_0060-sil	PP	58	35	333	1216	2475	205	6	93	87	14.5	556	3.178	11.804	39.044	18	892	21	0.157863	0.165903	0.00320264	0.737004	1.30359	3.52848	1
573	4_07_IC_0061-sil	PP	41	25	205	889	2107	181	3	64	57	19	378	4.54	25.878	36.774	15	620	20	0.116784	0.200251	0.00378855	0.808868	1.23932	4.51205	2
574	4_07_IC_0062-sil	PP	64	36	213	851	2140	186	5	61	53	10.6	369	4.086	22.7	37.682	13	654	23	0.129511	0.213137	0.00455507	0.774163	1.23108	4.19649	3
575	4_07_IC_0064-sil	PP	70	37	273	885	2429	201	6	65	59	9.833	419	4.54	14.528	39.044	14	601	21	0.141383	0.222445	0.00530396	0.757965	1.23888	3.23245	2
576	4_07_IC_0065-sil	PP	55	33	218	610	1817	176	5	51	48	9.6	306	4.086	17.706	37.682	12	463	19	0.150282	0.280811	0.00869604	0.733797	1.24548	4.53531	3
577	4_07_IC_0066-sil	PP	59	31	378	1470	3265	220	6	98	88	14.667	648	4.086	26.332	38.59	21	1027	25	0.133793	0.147797	0.00247137	0.846295	1.27731	4.0937	1
578	4_08_IC_0037-sil	PP	58	32	234	739	1825	183	3	57	57	19	352	5.448	16.798	42.676	13	805	21	0.160031	0.240969	0.00635242	0.683419	1.25763	3.28723	3
579	4_08_IC_0038-sil	PP	61	34	213	820	2108	186	5	61	60	12	367	4.54	16.344	47.216	17	738	22	0.129872	0.222705	0.00494714	0.768154	1.25682	5.07426	2
580	4_08_IC_0039-sil	PP	43	25	208	662	1159	136	3	47	46	15.333	314	3.632	9.988	31.326	19	459	15	0.217132	0.200269	0.00688546	0.790414	1.2975	2.60888	3
581	4_08_IC_0040-sil	PP	53	32	257	795	2223	193	5	71	59	11.8	391	4.086	14.528	40.86	13	908	21	0.139326	0.239101	0.00597797	0.750383	1.24515	3.79442	2
582	4_08_IC_0041-sil	PP	70	38	178	780	1521	157	6	54	50	8.333	320	4.086	15.436	28.602	19	459	17	0.163216	0.195026	0.004837	0.779295	1.26916	3.39617	3
583	4_08_IC_0042-sil	PP	57	33	213	842	1975	191	6	59	55	9.167	374	4.086	10.442	40.406	16	703	20	0.136943	0.223758	0.00465639	0.679273	1.2392	4.487	3
584	4_08_IC_0044-sil	PP	60	35	309	1021	3071	224	5	71	69	13.8	470	4.54	16.344	42.222	15	1115	24	0.12011	0.215595	0.00429075	0.768868	1.24883	5.47032	2
585	4_08_IC_0046-sil	PP	53	32	266	828	2571	213	6	37	42	7	369	3.632	12.712	42.222	12	577	25	0.124066	0.251881	0.00562115	0.714004	1.23252	4.73182	3
586	4_08_IC_0048-sil	PP	61	34	393	1197	3566	252	3	101	83	27.667	591	3.632	18.16	51.756	20	1384	25	0.127441	0.206665	0.00384141	0.70578	1.28978	5.33859	1
587	4_08_IC_0049-sil	PP	73	36	300	1172	3191	226	5	83	77	15.4	520	4.086	17.252	51.756	19	1479	28	0.117009	0.189189	0.00329956	0.787507	1.24763	4.09148	1
588	4_08_IC_0050-sil	PP	58	35	267	839	2564	231	5	71	60	12	407	3.178	27.694	54.934	14	1065	26	0.126894	0.269639	0.0055859	0.605643	1.21948	5.72797	2
589	4_08_IC_0051-sil	PP	68	36	276	879	2733	213	4	67	61	15.25	420	4.994	16.344	54.48	14	851	24	0.125815	0.236035	0.00530837	0.757529	1.2282	3.85233	2
590	4_08_IC_0053-sil	PP	42	26	326	1129	2724	207	5	97	89	17.8	540	3.178	18.614	36.774	18	807	23	0.135229	0.18122	0.00355507	0.800374	1.27335	3.6967	2
591	4_08_IC_0054-sil	PP	45	27	331	906	2233	190	3	68	64	21.333	451	4.086	26.332	33.596	14	929	22	0.168767	0.206974	0.00561674	0.777154	1.29458	3.07145	2
592	4_08_IC_0056-sil	PP	67	33	461	1421	3031	222	6	139	112	18.667	708	4.086	17.252	60.382	22	1954	26	0.173907	0.155075	0.00322467	0.771176	1.31585	2.97069	1
593	4_08_IC_0057-sil	PP	56	29	228	772	1944	184	4	62	54	13.5	362	4.086	17.706	35.866	11	624	22	0.146507	0.234546	0.00579295	0.718863	1.24498	3.52392	3
594	4_08_IC_0059-sil	PP	64	33	334	1178	2727	212	7	77	72	10.286	526	4.54	20.884	48.124	17	1058	23	0.14607	0.178251	0.00352423	0.758965	1.26093	3.39372	1
595	4_08_IC_0061-sil	PP	58	32	331	1019	2869	214	5	65	55	11	473	3.632	14.074	40.406	14	741	21	0.135546	0.207427	0.0045815	0.785242	1.2493	4.61596	2
596	4_08_IC_0062-sil	PP	53	29	298	967	1604	164	8	82	76	9.5	475	4.086	19.522	32.688	19	652	18	0.218965	0.167207	0.00456828	0.746154	1.3377	2.24668	4
597	4_08_IC_0063-sil	PP	64	34	261	871	2519	208	7	66	61	8.714	412	3.632	13.62	40.86	17	754	20	0.129066	0.235278	0.00524229	0.733815	1.26409	4.64175	2
598	4_08_IC_0064-sil	PP	44	33	256	817	2099	192	4	64	56	14	390	3.178	19.976	34.504	13	708	21	0.143115	0.231674	0.00548018	0.713441	1.27833	4.35051	2
599	4_08_IC_0066-sil	PP	70	39	326	1021	2646	210	5	78	69	13.8	484	4.086	19.522	49.032	16	1013	23	0.149388	0.201436	0.00456388	0.752639	1.25343	3.79499	2
600	5_09_IC_0030-sil	PL	73	37	293	949	1999	177	6	94	82	13.667	471	4.54	16.798	32.688	24	709	19	0.182907	0.182031	0.00488106	0.80522	1.30096	2.95934	4
601	5_09_IC_0031-sil	PL	79	40	331	1088	2962	223	6	73	72	12	508	4.994	24.062	45.4	19	1057	22	0.138374	0.201145	0.00417621	0.74593	1.24536	3.57023	1
602	5_09_IC_0032-sil	PL	86	46	270	879	2193	187	7	62	65	9.286	411	5.448	16.798	36.32	17	727	20	0.162141	0.20407	0.00534361	0.791458	1.257	3.33301	2
603	5_09_IC_0033-sil	PL	45	26	211	788	1832	166	6	55	52	8.667	359	3.632	16.798	35.866	14	475	21	0.139855	0.207189	0.00500441	0.833758	1.23409	3.78727	3
604	5_09_IC_0034-sil	PL	80	43	312	1017	2930	228	7	66	68	9.714	471	4.086	25.424	45.854	15	829	22	0.134053	0.218361	0.00451542	0.706101	1.23316	4.78265	2
605	5_09_IC_0035-sil	PL	48	30	335	1108	3436	236	4	72	70	17.5	512	3.632	11.35	57.658	13	1026	25	0.11159	0.209348	0.00379736	0.77611	1.26857	4.88558	2
606	5_09_IC_0036-sil	PL	56	34	207	701	2198	206	6	44	44	7.333	318	3.632	17.252	45.4	12	464	22	0.119925	0.284189	0.00632599	0.653093	1.21639	5.74984	3
607	5_09_IC_0037-sil	PL	58	37	254	1039	3216	229	5	77	76	15.2	464	4.994	8.626	50.848	12	982	24	0.097185	0.215013	0.00344934	0.767379	1.22176	5.68164	2
608	5_09_IC_0038-sil	PL	47	30	244	928	1984	173	4	61	58	14.5	410	4.54	9.988	40.86	13	497	21	0.146511	0.18348	0.00411013	0.833115	1.24752	3.27758	2
609	5_09_IC_0041-sil	PL	56	33	136	496	1268	149	5	35	32	6.4	223	4.54	12.712	33.596	11	276	18	0.151154	0.286278	0.00892952	0.720665	1.23209	4.0131	3
610	5_09_IC_0043-sil	PL	78	44	276	983	3150	230	6	80	72	12	466	4.994	9.08	44.038	12	1066	26	0.11233	0.226088	0.00429075	0.747238	1.23754	6.28778	2
611	5_09_IC_0044-sil	PL	48	28	126	476	1242	144	3	31	29	9.667	209	3.632	15.89	27.694	12	343	18	0.13974	0.291476	0.00888987	0.748987	1.21845	4.12435	3
612	5_09_IC_0046-sil	PL	49	30	324	1310	3676	241	6	106	84	14	575	3.632	34.504	42.676	17	1150	26	0.101264	0.181771	0.0026652	0.796445	1.24866	5.39074	1
613	5_09_IC_0047-sil	PL	42	28	157	548	1181	138	5	42	43	8.6	257	3.178	13.62	28.602	17	385	15	0.168317	0.242414	0.00773568	0.781952	1.26331	3.30912	3
614	5_09_IC_0049-sil	PL	72	38	288	1016	2500	222	5	95	73	14.6	501	3.178	15.436	51.756	14	1218	24	0.144031	0.212581	0.00413216	0.634925	1.26729	4.86801	2
615	5_09_IC_0050-sil	PL	45	28	159	577	1371	153	5	36	35	7	258	4.086	8.172	37.228	13	422	16	0.148304	0.258559	0.00733921	0.740233	1.21253	4.19591	3
616	5_09_IC_0051-sil	PL	59	34	286	886	2324	195	5	73	69	13.8	441	4.54	15.89	41.768	21	923	21	0.148718	0.216026	0.00531718	0.766269	1.26374	3.58592	2
617	5_09_IC_0053-sil	PL	76	44	215	701	1995	169	5	50	52	10.4	332	4.994	22.246	34.504	13	668	21	0.145599	0.230101	0.00679295	0.8813	1.20948	3.60468	3
618	5_09_IC_0054-sil	PL	61	34	263	844	2258	208	5	55	54	10.8	389	4.54	14.074	43.13	12	869	23	0.143502	0.242088	0.0054978	0.653502	1.24535	4.19338	2
619	5_09_IC_0056-sil	PL	50	31	210	733	1609	158	4	60	54	13.5	344	2.724	21.338	31.78	15	604	20	0.161634	0.211595	0.00584581	0.807696	1.2509	2.87119	3
620	5_09_IC_0058-sil	PL	78	40	219	1040	2576	212	6	59	52	8.667	420	4.086	14.074	42.222	17	753	22	0.115286	0.197626	0.0032511	0.721758	1.23841	5.74644	2
621	5_09_IC_0059-sil	PL	59	31	247	634	1717	165	5	54	52	10.4	327	4.086	14.982	29.056	16	500	19	0.178115	0.256427	0.0092511	0.789952	1.26217	2.80528	3
622	5_09_IC_0060-sil	PL	54	29	282	902	2255	187	4	62	54	13.5	427	4.086	24.516	40.406	14	800	22	0.149057	0.203612	0.00501762	0.81178	1.25898	3.91167	2
623	5_10_IC_0039-sil	PL	54	32	136	478	1325	154	4	36	39	9.75	220	4.54	19.068	33.596	9	328	18	0.143	0.308009	0.00956828	0.705185	1.23147	4.1541	3
624	5_10_IC_0040-sil	PL	45	28	169	579	1690	161	4	39	33	8.25	269	3.632	17.252	29.51	12	262	16	0.126674	0.268383	0.0075022	0.8223	1.21985	4.26309	3
625	5_10_IC_0041-sil	PL	80	40	212	685	2058	197	4	67	51	12.75	343	4.54	10.442	45.854	11	880	22	0.142084	0.277106	0.0072511	0.664643	1.23163	4.85452	3
626	5_10_IC_0042-sil	PL	56	30	221	632	1375	153	4	62	62	15.5	324	4.086	15.436	43.13	13	716	19	0.201348	0.235273	0.00819824	0.735709	1.27761	2.88451	3
627	5_10_IC_0043-sil	PL	60	34	260	851	2014	175	4	76	68	17	417	4.994	16.798	32.688	19	754	20	0.158907	0.200573	0.00526872	0.82426	1.27149	3.28115	2
628	5_10_IC_0044-sil	PL	49	27	227	779	2595	224	4	58	56	14	365	3.632	12.712	46.308	12	842	21	0.106555	0.280229	0.00545815	0.652366	1.22261	6.31034	2
629	5_10_IC_0045-sil	PL	52	34	128	501	1124	139	6	28	30	5	213	4.086	16.344	24.97	11	275	16	0.159921	0.26167	0.00803965	0.734383	1.23952	4.36969	3
630	5_10_IC_0046-sil	PL	66	43	172	509	1582	169	3	50	48	16	262	4.54	23.608	33.596	12	624	21	0.1503	0.313445	0.0102379	0.69333	1.20982	3.59071	3
631	5_10_IC_0047-sil	PL	47	29	195	581	1595	165	4	53	47	11.75	300	4.086	17.252	40.86	13	442	21	0.15215	0.275718	0.00846696	0.731837	1.23049	3.20733	3
632	5_10_IC_0048-sil	PL	37	23	143	408	935	127	5	28	31	6.2	198	3.178	9.08	24.516	9	291	16	0.192044	0.302815	0.0128546	0.729978	1.23897	2.77945	3
633	5_10_IC_0051-sil	PL	49	30	176	469	1357	146	3	43	40	13.333	251	4.54	18.614	29.964	15	316	19	0.16578	0.299533	0.011978	0.805278	1.24308	3.3058	3
634	5_10_IC_0052-sil	PL	47	27	141	473	1194	139	5	40	40	8	228	4.086	13.62	28.148	12	187	15	0.157348	0.287048	0.0100132	0.772159	1.22828	4.69624	3
635	5_10_IC_0053-sil	PL	50	30	219	745	2185	192	4	51	48	12	338	3.632	17.706	43.13	14	516	19	0.122947	0.253361	0.00584581	0.74096	1.22312	5.38711	3
636	5_10_IC_0054-sil	PL	62	36	152	613	1803	175	6	33	35	5.833	249	3.632	22.7	34.05	10	452	22	0.11867	0.278018	0.00681938	0.743493	1.20522	5.21412	3
637	5_10_IC_0055-sil	PL	44	29	197	521	1572	168	5	42	41	8.2	264	3.632	14.528	34.958	11	392	18	0.153608	0.31826	0.0109251	0.70211	1.20799	3.83421	3
638	5_10_IC_0056-sil	PL	50	29	239	718	1756	185	6	59	56	9.333	352	3.178	7.718	41.314	12	651	21	0.1643	0.254515	0.00682819	0.641678	1.25259	4.80859	3
639	5_10_IC_0058-sil	PL	58	32	126	368	1021	132	4	27	29	7.25	187	3.632	12.712	30.872	9	420	15	0.180163	0.338952	0.0151586	0.732414	1.22466	3.69548	3
640	5_10_IC_0059-sil	PL	47	30	130	441	879	120	3	35	31	10.333	207	4.54	11.804	26.332	12	294	14	0.201502	0.259991	0.0105154	0.772004	1.27938	3.38215	3
641	5_10_IC_0060-sil	PL	62	33	187	588	1579	167	4	43	42	10.5	280	4.994	14.528	36.774	15	652	21	0.157749	0.272692	0.00833921	0.710885	1.23845	4.35745	3
642	5_10_IC_0062-sil	PL	61	36	131	378	992	128	6	26	32	5.333	185	4.54	20.43	24.516	9	176	17	0.193749	0.321529	0.0152907	0.763454	1.20724	3.17035	3
643	5_10_IC_0063-sil	PL	53	33	169	489	1741	185	4	32	31	7.75	230	4.54	21.338	37.228	11	464	22	0.127533	0.36311	0.0108018	0.642511	1.17916	5.5359	3
644	5_10_IC_0064-sil	PL	65	36	215	702	1709	167	5	44	48	9.6	326	4.086	15.436	34.958	14	761	20	0.163881	0.228304	0.00660793	0.773683	1.24139	3.73697	3
645	5_10_IC_0065-sil	PL	41	26	229	689	1704	168	4	56	39	9.75	332	3.178	10.896	39.044	12	593	20	0.158317	0.239357	0.00684581	0.754581	1.24712	2.94438	3
646	5_10_IC_0066-sil	PL	38	24	172	574	1233	144	5	32	33	6.6	254	3.632	9.08	36.32	13	414	18	0.170696	0.248436	0.007837	0.743643	1.20245	2.97674	3
647	5_10_IC_0067-sil	PL	59	32	190	672	1561	166	5	44	43	8.6	295	3.632	13.166	40.86	15	492	17	0.159643	0.239137	0.00648458	0.710282	1.23268	4.20655	3
648	5_10_IC_0068-sil	PL	66	35	241	681	1929	184	4	45	48	12	333	4.54	16.344	39.044	14	563	20	0.159339	0.26304	0.00786344	0.713374	1.24885	4.32593	3
649	6_11_IC_0036-sil	PL	58	31	351	1025	2725	211	4	110	101	25.25	530	4.54	21.338	49.486	16	894	25	0.149978	0.201388	0.00468282	0.770079	1.28008	4.30153	1
650	6_11_IC_0038-sil	PL	69	34	316	971	2218	202	6	92	77	12.833	488	3.632	7.264	47.67	14	1008	23	0.173339	0.203568	0.00490308	0.682859	1.27643	2.79316	2
651	6_11_IC_0039-sil	PL	57	30	372	1063	2910	216	5	99	82	16.4	537	4.086	18.16	40.406	21	977	22	0.147273	0.199665	0.00461674	0.786229	1.27446	3.54192	1
652	6_11_IC_0040-sil	PL	58	32	247	744	1681	166	5	57	56	11.2	356	4.54	16.798	31.78	17	558	19	0.181581	0.219784	0.00673128	0.767348	1.24907	3.51092	3
653	6_11_IC_0041-sil	PL	56	32	276	730	1973	183	6	72	70	11.667	384	4.086	23.154	34.05	15	690	20	0.168471	0.246264	0.00753304	0.737145	1.24764	3.53557	2
654	6_11_IC_0042-sil	PL	47	28	294	811	1907	175	5	68	58	11.6	410	3.632	11.35	41.314	16	632	18	0.178978	0.21393	0.00640969	0.782278	1.26292	3.035	3
655	6_11_IC_0043-sil	PL	52	29	212	604	1474	148	4	48	45	11.25	307	3.178	17.252	30.418	14	466	18	0.178943	0.24222	0.00881938	0.840154	1.24874	2.70477	3
656	6_11_IC_0044-sil	PL	47	30	184	527	1073	133	5	40	39	7.8	261	2.724	14.074	24.062	17	206	15	0.2153	0.246427	0.00996476	0.76215	1.28365	2.26915	3
657	6_11_IC_0045-sil	PL	63	36	413	1093	3105	229	4	99	95	23.75	561	4.54	19.976	47.216	19	1095	24	0.153507	0.207216	0.00488106	0.740837	1.27146	3.7846	1
658	6_11_IC_0046-sil	PL	46	29	288	857	1714	173	5	63	62	12.4	416	3.632	13.62	36.32	18	610	19	0.195022	0.198802	0.00555066	0.719991	1.30407	2.73868	3
659	6_11_IC_0047-sil	PL	43	25	247	731	1576	158	4	63	56	14	354	3.632	18.16	31.78	15	467	18	0.183793	0.214573	0.00667841	0.788978	1.25288	2.7289	3
660	6_11_IC_0048-sil	PL	49	29	294	861	1549	163	4	75	69	17.25	425	4.54	14.528	32.234	17	615	19	0.221348	0.186916	0.00563436	0.72848	1.30401	2.28883	2
661	6_11_IC_0049-sil	PL	61	35	235	689	1558	163	5	61	54	10.8	346	3.632	14.074	34.958	17	525	17	0.189797	0.230004	0.00744053	0.741057	1.26845	3.15789	3
662	6_11_IC_0050-sil	PL	67	34	216	754	1511	153	5	60	61	12.2	345	3.178	18.16	29.056	17	457	19	0.187502	0.197308	0.0059207	0.811119	1.26535	2.34726	5
663	6_11_IC_0051-sil	PL	42	26	195	634	1341	147	5	41	43	8.6	287	3.632	13.62	35.412	12	327	16	0.176282	0.226383	0.00705727	0.781132	1.27796	3.42521	3
664	6_11_IC_0052-sil	PL	47	29	241	735	1959	182	5	52	52	10.4	346	4.086	27.694	39.498	12	785	20	0.147066	0.242203	0.00644053	0.746326	1.22816	3.7665	3
665	6_11_IC_0053-sil	PL	66	35	271	891	2278	191	6	89	78	13	442	4.086	21.338	34.05	15	585	21	0.148145	0.211344	0.00518502	0.783674	1.27036	3.73928	2
666	6_11_IC_0054-sil	PL	45	27	261	915	2025	178	4	69	65	16.25	414	3.178	12.258	32.234	14	506	19	0.151511	0.190881	0.00444934	0.805608	1.27372	3.78177	2
667	6_11_IC_0055-sil	PL	58	32	369	1309	2665	208	4	129	98	24.5	621	4.086	15.436	41.314	20	1158	22	0.160414	0.156727	0.00304405	0.772762	1.32858	2.86738	1
668	6_11_IC_0056-sil	PL	74	35	276	844	2021	193	4	72	64	16	415	4.994	18.16	39.498	15	709	23	0.17322	0.221238	0.00578414	0.682185	1.29133	3.69598	2
669	6_11_IC_0057-sil	PL	63	37	375	1144	2795	213	5	102	93	18.6	569	4.54	16.798	42.222	18	1022	23	0.156617	0.182938	0.00407048	0.776352	1.3176	3.68596	1
670	6_11_IC_0058-sil	PL	59	32	265	1078	1788	172	6	91	75	12.5	487	3.632	10.896	31.78	19	604	19	0.180969	0.157304	0.0034185	0.762996	1.3278	2.78259	4
671	6_11_IC_0059-sil	PL	58	32	271	1051	2425	197	3	92	78	26	489	4.994	20.884	35.866	19	842	20	0.13559	0.183181	0.0035815	0.786877	1.26444	3.3723	2
672	6_11_IC_0060-sil	PL	53	32	306	1098	2149	189	7	92	79	11.286	504	3.178	22.7	36.32	17	789	21	0.167093	0.170533	0.00368722	0.758863	1.28939	3.18348	2
673	6_11_IC_0061-sil	PL	46	30	344	1234	2713	207	6	128	106	17.667	596	3.632	26.786	48.124	19	1130	23	0.143727	0.166485	0.00318502	0.799053	1.30224	3.74106	1
674	6_11_IC_0062-sil	PL	66	31	354	1048	2921	215	6	101	92	15.333	528	4.54	25.878	43.584	18	973	21	0.143714	0.20222	0.0046696	0.79426	1.2544	3.31102	1
675	6_11_IC_0063-sil	PL	51	31	198	689	1744	168	5	37	41	8.2	300	4.086	14.982	31.326	11	457	19	0.142714	0.237899	0.00623789	0.772476	1.22698	4.09128	3
676	6_11_IC_0064-sil	PL	49	29	332	1101	2343	195	5	88	79	15.8	520	3.632	18.614	35.412	18	770	21	0.162489	0.174727	0.0038326	0.772639	1.29289	3.73319	2
677	6_11_IC_0065-sil	PL	54	34	331	1138	2130	178	5	100	90	18	536	4.086	15.436	43.13	15	911	23	0.180705	0.154026	0.00362115	0.844912	1.29418	2.58462	2
678	6_12_IC_0038-sil	PL	49	28	314	959	2158	185	4	84	75	18.75	471	3.632	16.344	35.412	17	795	19	0.167921	0.189987	0.00478855	0.790326	1.2919	2.89396	2
679	6_12_IC_0039-sil	PL	61	32	404	1020	2973	219	5	113	97	19.4	567	4.086	19.976	47.216	23	1126	24	0.15633	0.212075	0.00546256	0.77707	1.27923	3.22379	1
680	6_12_IC_0040-sil	PL	68	39	201	489	1561	161	7	41	47	6.714	256	4.086	12.712	40.86	14	444	18	0.172154	0.31607	0.0130573	0.759278	1.21914	3.58401	3
681	6_12_IC_0041-sil	PL	46	34	327	847	2322	208	8	75	65	8.125	443	2.27	24.516	45.854	15	890	22	0.160674	0.245388	0.0065022	0.671916	1.26621	4.34997	3
682	6_12_IC_0043-sil	PL	50	30	343	1164	2468	208	6	112	98	16.333	569	4.086	20.43	39.498	17	1243	22	0.159093	0.176595	0.00355947	0.717432	1.29836	3.27398	2
683	6_12_IC_0044-sil	PL	55	32	241	895	1681	177	11	71	65	5.909	402	3.632	13.62	39.952	15	705	19	0.175881	0.1947	0.0045022	0.675471	1.30363	4.10984	4
684	6_12_IC_0045-sil	PL	51	30	300	949	2377	206	6	101	78	13	487	3.178	24.062	49.94	16	1204	24	0.14759	0.215101	0.00482379	0.706291	1.30454	3.9895	2
685	6_12_IC_0046-sil	PL	61	33	341	833	2492	213	4	82	76	19	459	4.994	17.706	48.578	13	1153	27	0.161282	0.250665	0.00698678	0.689273	1.26364	4.11053	2
686	6_12_IC_0047-sil	PL	56	30	433	1177	3708	242	5	122	109	21.8	632	3.632	25.878	50.848	14	1454	28	0.131656	0.202436	0.00430837	0.798683	1.25906	4.03224	1
687	6_12_IC_0048-sil	PL	56	32	339	768	1973	184	4	96	82	20.5	440	4.086	15.89	43.584	17	804	21	0.200093	0.236185	0.00814537	0.729899	1.27822	2.90905	2
688	6_12_IC_0049-sil	PL	64	36	348	851	3104	244	4	82	68	17	463	4.086	10.896	58.112	17	1252	23	0.132643	0.279511	0.00678855	0.655097	1.24826	5.85371	2
689	6_12_IC_0051-sil	PL	46	27	253	717	1673	170	6	64	56	9.333	371	3.632	18.614	31.78	15	469	19	0.178568	0.234925	0.00718502	0.729137	1.29949	3.6706	3
690	6_12_IC_0052-sil	PL	53	30	338	1262	2583	199	6	106	82	13.667	582	3.632	16.344	40.86	21	985	22	0.151396	0.155938	0.00301322	0.818982	1.29209	3.80398	2
691	6_12_IC_0053-sil	PL	45	27	341	1102	2324	199	5	108	100	20	548	3.178	19.522	41.314	19	913	21	0.166048	0.178833	0.00391189	0.736881	1.28679	2.78356	2
692	6_12_IC_0054-sil	PL	39	26	278	1119	2296	193	6	97	94	15.667	508	2.724	22.7	36.32	18	719	21	0.138458	0.169427	0.00308811	0.776643	1.2822	3.58288	2
693	6_12_IC_0055-sil	PL	62	37	435	1297	3577	268	8	119	99	12.375	645	3.178	22.7	54.48	14	1497	31	0.138912	0.205322	0.00366079	0.625498	1.28107	3.92883	1
694	6_12_IC_0056-sil	PL	46	29	456	1576	2982	217	5	163	123	24.6	772	4.086	21.338	41.768	25	1028	23	0.168485	0.136577	0.00249339	0.793938	1.34092	3.3056	1
695	6_12_IC_0057-sil	PL	58	32	285	1093	2350	192	7	93	88	12.571	501	4.54	21.792	41.314	18	926	22	0.146211	0.173379	0.0035022	0.79707	1.25188	3.82744	1
696	6_12_IC_0058-sil	PL	71	37	427	1335	2570	203	8	160	121	15.125	700	4.086	19.522	37.228	22	1102	22	0.193722	0.149806	0.0034185	0.786035	1.33705	2.36166	1
697	6_12_IC_0059-sil	PL	60	32	360	1315	2818	216	7	121	99	14.143	623	4.54	22.7	45.854	20	1238	24	0.149242	0.162401	0.00298678	0.758291	1.30394	3.90294	1
698	6_12_IC_0060-sil	PL	64	32	258	903	2254	194	5	78	71	14.2	433	4.54	5.902	46.762	14	884	20	0.142718	0.210604	0.00477093	0.753828	1.28185	3.81464	2
699	6_12_IC_0062-sil	PL	62	33	258	887	1985	196	6	89	75	12.5	431	4.086	13.166	49.486	20	439	18	0.160969	0.215978	0.00485903	0.646991	1.29137	4.13081	2
700	6_12_IC_0064-sil	PL	86	40	459	1231	2709	213	6	139	107	17.833	674	4.994	16.344	50.848	18	1323	23	0.201119	0.170881	0.00440088	0.749388	1.29381	2.87351	1
701	6_12_IC_0065-sil	PL	75	36	396	1127	2483	215	6	129	104	17.333	600	4.54	14.528	45.854	19	1192	23	0.189899	0.187366	0.00448458	0.672396	1.32039	3.16532	1
702	6_12_IC_0066-sil	PL	61	33	258	875	1810	179	6	93	76	12.667	429	4.086	14.074	39.952	16	610	20	0.175925	0.201533	0.0050793	0.710925	1.27304	2.97772	2
703	6_12_IC_0067-sil	PL	74	35	333	918	2794	224	7	98	93	13.286	483	4.086	13.62	46.762	18	1216	24	0.145819	0.241379	0.00594273	0.69948	1.25557	4.78841	2
704	7_13_IC_0036-sil	PL	62	34	296	918	2463	216	7	84	79	11.286	444	4.086	24.516	49.486	14	1317	26	0.145674	0.231273	0.00517621	0.66404	1.23875	4.52381	2
705	7_13_IC_0037-sil	PL	56	31	337	948	2117	179	7	118	93	13.286	521	3.178	18.16	35.866	20	720	19	0.185634	0.18741	0.00540969	0.829374	1.29855	2.87979	4
706	7_13_IC_0038-sil	PL	55	32	214	621	2236	193	5	55	49	9.8	317	4.54	16.798	36.774	13	711	23	0.120533	0.300599	0.00819824	0.752921	1.21097	5.14164	3
707	7_13_IC_0039-sil	PL	40	25	170	589	1444	165	5	46	45	9	273	3.178	21.338	35.412	11	523	20	0.145088	0.274304	0.00725551	0.664639	1.23357	4.20142	3
708	7_13_IC_0042-sil	PL	58	34	270	843	2221	188	4	76	72	18	417	4.086	15.436	43.584	15	1033	22	0.147273	0.216493	0.00546696	0.792115	1.26293	3.41621	2
709	7_13_IC_0043-sil	PL	59	32	256	685	1727	165	6	66	57	9.5	361	3.632	13.62	32.234	14	513	19	0.182678	0.237537	0.0081674	0.7923	1.26812	2.46966	3
710	7_13_IC_0044-sil	PL	41	25	257	840	2219	197	5	79	68	13.6	417	3.632	11.804	44.492	13	976	23	0.134436	0.231322	0.00518062	0.71989	1.23366	5.0819	2
711	7_13_IC_0045-sil	PL	52	35	257	778	2545	214	4	67	65	16.25	387	3.178	17.252	57.204	12	982	25	0.1213	0.268128	0.00608811	0.697952	1.25442	5.6403	2
712	7_13_IC_0046-sil	PL	59	38	276	655	1876	178	7	57	62	8.857	347	3.632	13.62	34.958	14	568	19	0.178326	0.268335	0.0095815	0.746084	1.2412	3.35169	3
713	7_13_IC_0048-sil	PL	54	32	296	1014	3289	241	5	70	65	13	474	4.54	24.97	59.02	13	991	25	0.106674	0.233379	0.00414978	0.713877	1.23331	5.8234	2
714	7_13_IC_0049-sil	PL	58	35	346	891	3030	226	5	76	77	15.4	461	4.994	19.068	40.86	16	821	24	0.133537	0.248749	0.0061674	0.74626	1.22944	5.26686	2
715	7_13_IC_0052-sil	PL	69	37	286	1072	2363	216	7	82	69	9.857	489	4.54	21.792	44.492	17	875	24	0.150101	0.199203	0.00379295	0.637154	1.27438	4.98105	2
716	7_13_IC_0053-sil	PL	62	33	275	951	2719	217	5	90	75	15	455	3.632	22.7	43.584	15	857	24	0.123952	0.224828	0.00452863	0.722449	1.24693	4.76941	2
717	7_13_IC_0054-sil	PL	79	48	198	688	1558	177	5	58	55	11	314	4.086	12.258	36.774	10	612	21	0.177859	0.24489	0.00667841	0.626269	1.26402	4.86716	3
718	7_13_IC_0058-sil	PL	56	32	173	580	1552	163	5	52	50	10	282	4.086	20.884	32.688	15	508	18	0.147656	0.275383	0.00826872	0.738238	1.19439	4.09302	3
719	7_13_IC_0059-sil	PL	53	33	212	760	2062	183	6	62	58	9.667	345	3.632	15.89	39.498	14	612	20	0.128493	0.235449	0.00552863	0.775868	1.23189	5.37744	3
720	7_13_IC_0060-sil	PL	57	32	245	769	2192	195	4	71	56	14	387	3.632	15.89	39.498	13	885	22	0.137621	0.2457	0.00604846	0.727925	1.26163	5.22527	2
721	7_13_IC_0061-sil	PL	52	30	244	717	1740	172	6	67	51	8.5	361	4.086	22.7	38.136	16	756	21	0.170044	0.233859	0.00688546	0.740366	1.26676	3.10195	3
722	7_13_IC_0062-sil	PL	75	35	287	812	2142	185	5	69	61	12.2	405	4.54	9.08	41.768	12	799	22	0.168599	0.223198	0.00662115	0.788427	1.25549	3.90605	2
723	7_13_IC_0063-sil	PL	62	34	193	627	1811	177	6	52	52	8.667	301	3.632	14.074	37.228	12	556	19	0.141022	0.272982	0.0076696	0.729753	1.22771	3.97967	3
724	7_13_IC_0064-sil	PL	50	29	206	728	1557	160	3	68	62	20.667	347	4.086	17.252	36.774	13	730	19	0.164599	0.213075	0.00572687	0.766203	1.24372	2.88796	2
725	7_13_IC_0065-sil	PL	56	30	358	1050	2735	210	6	75	68	11.333	498	4.086	17.252	40.86	17	773	22	0.151573	0.198203	0.00462115	0.776273	1.27419	3.47587	2
726	7_14_IC_0036-sil	PL	56	32	225	771	1968	192	6	57	53	8.833	351	3.632	20.884	39.952	13	647	21	0.142877	0.245088	0.00573128	0.667564	1.24236	4.44327	3
727	7_14_IC_0037-sil	PL	59	31	191	515	1300	156	5	57	48	9.6	287	4.086	10.442	31.78	14	441	17	0.19241	0.293965	0.0111718	0.671974	1.25477	3.48562	3
728	7_14_IC_0038-sil	PL	50	30	221	750	2244	188	7	61	57	8.143	358	3.632	21.792	40.406	13	639	21	0.121123	0.247238	0.00591189	0.798247	1.22507	5.19834	3
729	7_14_IC_0040-sil	PL	55	30	235	779	1898	180	5	61	53	10.6	366	4.086	11.804	38.136	16	752	20	0.153026	0.226026	0.00577093	0.738097	1.23335	3.5855	3
730	7_14_IC_0041-sil	PL	52	30	254	831	2268	189	5	68	59	11.8	400	4.54	16.344	35.866	14	696	21	0.134731	0.221899	0.00529075	0.797225	1.26679	4.27678	2
731	7_14_IC_0042-sil	PL	48	29	152	507	1247	144	7	39	46	6.571	239	3.632	9.988	26.786	10	342	16	0.160392	0.278264	0.00936564	0.754278	1.2331	3.96082	3
732	7_14_IC_0043-sil	PL	56	32	259	757	1980	180	5	71	55	11	382	4.54	12.712	38.59	12	543	22	0.158903	0.232366	0.00657269	0.765938	1.28173	4.25507	2
733	7_14_IC_0044-sil	PL	46	27	273	960	2368	206	3	88	74	24.667	460	3.632	29.056	46.308	18	1061	24	0.134921	0.209991	0.0041674	0.700533	1.27041	4.20357	2
734	7_14_IC_0045-sil	PL	75	38	192	642	1505	155	4	53	43	10.75	307	4.54	21.792	30.418	14	444	19	0.177339	0.233643	0.00763877	0.789013	1.27883	2.78571	3
735	7_14_IC_0047-sil	PL	58	34	211	579	1510	162	7	51	54	7.714	296	4.54	10.896	33.596	13	614	18	0.177934	0.27207	0.00948899	0.720295	1.22575	3.90951	3
736	7_14_IC_0048-sil	PL	46	28	219	599	1496	155	6	55	54	9	311	3.632	18.614	34.504	15	603	18	0.1767	0.252965	0.00884141	0.78207	1.24746	4.00096	3
737	7_14_IC_0049-sil	PL	50	28	173	581	1361	151	7	38	44	6.286	261	4.086	13.166	29.056	11	466	16	0.163841	0.255762	0.00801762	0.74822	1.22791	3.54299	3
738	7_14_IC_0050-sil	PL	52	29	307	994	2784	222	5	78	72	14.4	481	3.632	16.798	43.13	15	798	25	0.129128	0.220194	0.00445374	0.711225	1.26029	4.98521	2
739	7_14_IC_0051-sil	PL	64	38	235	755	2127	183	5	66	64	12.8	365	4.086	29.51	30.872	17	699	19	0.140458	0.235604	0.00622467	0.798626	1.25518	4.27657	2
740	7_14_IC_0052-sil	PL	56	32	222	692	2082	193	5	64	51	10.2	346	4.086	7.264	39.952	11	768	21	0.133564	0.271797	0.0069163	0.701022	1.23539	4.732	3
741	7_14_IC_0053-sil	PL	62	35	231	616	1669	170	6	59	55	9.167	321	4.086	7.264	37.682	12	551	19	0.175749	0.271705	0.00944053	0.727542	1.23942	3.18667	3
742	7_14_IC_0054-sil	PL	52	29	305	852	2189	187	4	94	82	20.5	460	4.54	19.068	39.952	15	944	20	0.163048	0.21507	0.00596035	0.790229	1.26016	3.20463	2
743	7_14_IC_0055-sil	PL	68	36	282	607	1730	176	4	62	51	12.75	350	4.086	14.528	37.228	16	539	19	0.202286	0.27922	0.0111057	0.704088	1.24319	3.57733	3
744	7_14_IC_0056-sil	PL	43	26	234	617	1754	168	4	57	61	15.25	323	3.632	16.798	31.78	12	415	18	0.158269	0.267414	0.00881498	0.778978	1.23997	2.90294	3
745	7_14_IC_0057-sil	PL	58	32	235	659	1361	156	6	56	47	7.833	331	4.086	18.16	34.504	15	329	16	0.2153	0.230872	0.00804405	0.701	1.28272	3.05797	3
746	7_14_IC_0059-sil	PL	74	41	291	687	2539	214	5	69	66	13.2	375	4.994	24.97	48.124	9	1064	28	0.143599	0.30422	0.00923348	0.694767	1.23436	4.66711	2
747	7_14_IC_0060-sil	PL	63	36	207	684	1926	187	6	58	50	8.333	333	3.178	8.626	43.13	11	772	21	0.140181	0.265273	0.00680617	0.690145	1.2293	4.67156	3
748	7_14_IC_0061-sil	PL	53	29	141	569	1212	141	7	41	40	5.714	249	3.632	12.258	26.332	14	300	15	0.160485	0.240714	0.00710132	0.763824	1.25785	3.43554	3
749	7_14_IC_0062-sil	PL	54	29	289	999	2115	183	4	87	80	20	482	3.632	21.338	36.774	16	722	20	0.162586	0.179546	0.00418062	0.797762	1.29582	3.39505	2
750	7_14_IC_0063-sil	PL	50	30	276	870	2014	182	6	84	77	12.833	440	3.178	22.246	39.044	18	904	21	0.161771	0.206018	0.00525551	0.765419	1.30268	3.4667	2
751	7_14_IC_0064-sil	PL	43	25	346	1189	2575	209	6	130	115	19.167	598	3.178	25.424	43.13	18	1081	22	0.151229	0.173454	0.00337445	0.741806	1.29323	3.46502	2
752	8_15_IC_0037-sil	PL	63	32	318	1078	2909	214	4	94	83	20.75	515	4.086	20.43	45.4	16	1164	23	0.130797	0.193881	0.00391189	0.795974	1.23944	3.99368	1
753	8_15_IC_0038-sil	PL	56	32	197	683	1480	162	9	57	58	6.444	320	3.632	10.442	33.596	12	402	18	0.170621	0.23941	0.00696035	0.711753	1.24901	2.97906	3
754	8_15_IC_0039-sil	PL	56	34	192	731	1371	146	5	54	52	10.4	329	4.54	22.7	31.326	16	470	18	0.180595	0.19467	0.00553304	0.808511	1.26385	2.76751	3
755	8_15_IC_0040-sil	PL	55	31	167	577	1606	161	4	42	44	11	263	4.54	16.798	32.688	10	325	19	0.138709	0.269581	0.00785022	0.778934	1.1765	4.11508	3
756	8_15_IC_0041-sil	PL	48	28	305	1064	2651	202	4	110	90	22.5	531	3.632	12.712	37.682	15	853	21	0.133216	0.187185	0.00380176	0.814405	1.28441	3.30521	2
757	8_15_IC_0042-sil	PL	53	31	207	805	2435	217	4	70	62	15.5	370	3.178	14.528	48.124	14	1024	23	0.106784	0.261427	0.0047533	0.651106	1.2268	5.94947	2
758	8_15_IC_0043-sil	PL	44	29	319	1173	2812	207	6	96	76	12.667	544	3.178	16.798	39.498	17	930	21	0.129048	0.174863	0.00326872	0.828203	1.27032	4.00416	2
759	8_15_IC_0044-sil	PL	43	27	197	740	1762	181	5	47	46	9.2	318	3.632	17.252	36.774	15	602	18	0.136225	0.241683	0.00535683	0.673062	1.2193	4.56302	3
760	8_15_IC_0045-sil	PL	60	31	321	838	2337	190	5	74	62	12.4	443	3.632	29.964	45.854	14	1007	24	0.163189	0.221308	0.00653304	0.817507	1.26309	3.25261	2
761	8_15_IC_0046-sil	PL	53	32	244	821	2038	190	6	74	72	12	399	3.178	17.706	41.314	13	872	22	0.145965	0.226181	0.00528634	0.707855	1.25704	4.60882	2
762	8_15_IC_0047-sil	PL	61	34	162	572	1116	140	5	46	36	7.2	266	4.54	17.252	32.234	12	395	17	0.199943	0.236692	0.00798238	0.712542	1.25999	2.91265	3
763	8_15_IC_0048-sil	PL	46	28	178	507	1261	162	6	55	50	8.333	270	3.632	23.154	34.504	10	475	19	0.177035	0.311872	0.0104493	0.606846	1.23003	3.33642	3
764	8_15_IC_0049-sil	PL	50	31	237	832	2220	197	3	72	64	21.333	399	4.086	22.246	39.498	12	978	22	0.129493	0.231242	0.005	0.721903	1.2288	5.33948	2
765	8_15_IC_0050-sil	PL	51	30	199	672	1875	180	4	50	50	12.5	318	3.632	19.068	36.32	15	582	20	0.133004	0.259683	0.00655507	0.730709	1.24843	4.76825	3
766	8_15_IC_0051-sil	PL	42	25	296	975	2788	218	6	97	88	14.667	482	3.178	11.35	43.584	14	868	22	0.121132	0.221863	0.00438326	0.734802	1.27194	4.80698	2
767	8_15_IC_0052-sil	PL	47	28	197	633	2076	188	4	53	47	11.75	307	4.086	16.798	42.676	12	454	20	0.117441	0.291696	0.00736123	0.736767	1.2224	6.24459	3
768	8_15_IC_0053-sil	PL	60	31	320	922	2425	204	8	94	76	9.5	476	4.086	22.246	39.952	17	735	20	0.156555	0.218758	0.00549339	0.733502	1.27137	3.53265	2
769	8_15_IC_0054-sil	PL	64	32	272	725	1600	189	6	69	63	10.5	381	4.086	20.43	41.768	13	850	21	0.209819	0.256	0.0077489	0.563599	1.26551	3.38469	3
770	8_15_IC_0055-sil	PL	64	32	303	923	2385	198	4	68	61	15.25	438	4.994	15.436	36.32	17	679	22	0.15393	0.210974	0.00522907	0.76322	1.26328	3.81831	2
771	8_15_IC_0056-sil	PL	43	27	210	860	1972	187	5	62	60	12	377	4.086	14.982	38.59	16	703	19	0.128053	0.212771	0.00411454	0.71007	1.2511	3.96577	2
772	8_15_IC_0057-sil	PL	53	30	256	1048	2601	209	4	70	64	16	436	3.632	18.614	41.768	15	949	22	0.118705	0.195035	0.00339207	0.750952	1.2304	4.6741	2
773	8_15_IC_0058-sil	PL	57	30	398	1130	2737	223	4	130	107	26.75	609	4.54	16.344	48.124	17	1273	25	0.166471	0.194969	0.00436123	0.68933	1.31061	4.64874	1
774	8_15_IC_0059-sil	PL	52	30	371	1000	2429	208	3	109	89	29.667	539	3.632	16.798	44.038	21	1092	23	0.173965	0.205233	0.00514978	0.702784	1.29769	3.82443	2
775	8_15_IC_0060-sil	PL	62	33	259	832	2031	183	4	81	70	17.5	411	4.54	13.62	39.498	20	877	21	0.157683	0.216797	0.00562555	0.75878	1.27306	3.55567	2
776	8_15_IC_0061-sil	PL	47	28	229	734	2272	201	5	65	61	12.2	364	4.086	24.062	46.308	11	928	22	0.121194	0.269326	0.00622026	0.707463	1.21099	4.89339	2
777	8_15_IC_0062-sil	PL	51	32	399	937	2749	223	3	98	80	26.667	519	3.632	29.964	56.296	15	1277	28	0.163731	0.232811	0.00617181	0.69522	1.27183	3.78358	2
778	8_15_IC_0063-sil	PL	45	27	226	913	1913	189	5	62	63	12.6	397	4.54	9.988	43.584	17	622	19	0.141727	0.203912	0.00395154	0.670652	1.24598	3.93857	2
779	8_15_IC_0064-sil	PL	45	27	204	674	1882	181	4	46	44	11	308	3.632	14.982	37.228	15	510	20	0.132326	0.265489	0.00674009	0.722537	1.22324	4.97942	3
780	8_15_IC_0065-sil	PL	60	35	271	755	2623	213	6	66	64	10.667	386	3.178	14.982	45.4	11	1131	25	0.126295	0.274621	0.00694273	0.728718	1.22924	4.23847	2
781	8_15_IC_0066-sil	PL	57	33	248	669	1421	162	4	74	64	16	357	3.632	14.074	33.596	20	531	18	0.215048	0.233564	0.00797357	0.679841	1.27572	2.80551	3
782	8_16_IC_0038-sil	PL	70	34	267	757	1855	181	6	71	64	10.667	392	4.994	9.988	51.302	12	784	22	0.181207	0.233198	0.007	0.710467	1.2595	3.2836	2
783	8_16_IC_0039-sil	PL	51	31	451	1215	3440	234	3	140	101	33.667	660	4.086	25.424	46.308	19	958	24	0.146097	0.190855	0.00419824	0.789203	1.29667	3.69007	1
784	8_16_IC_0040-sil	PL	65	38	295	833	2138	207	6	68	57	9.5	417	3.178	15.89	57.204	15	816	23	0.16841	0.243216	0.00621586	0.624172	1.26152	3.56612	3
785	8_16_IC_0041-sil	PL	56	33	191	584	1487	157	6	62	50	8.333	296	3.178	11.804	29.51	15	308	15	0.165806	0.2623	0.00861233	0.754978	1.26755	3.90578	3
786	8_16_IC_0042-sil	PL	58	34	380	1012	2756	213	5	114	105	21	554	4.994	19.522	44.492	17	1255	22	0.158965	0.206934	0.00521145	0.765502	1.25642	3.15937	1
787	8_16_IC_0043-sil	PL	59	32	357	1070	2611	202	6	113	96	16	549	4.086	15.436	40.86	18	921	23	0.159286	0.187013	0.00448018	0.803956	1.28545	3.00886	1
788	8_16_IC_0044-sil	PL	94	49	278	886	2222	194	6	71	67	11.167	424	5.902	9.988	38.59	13	835	23	0.167564	0.211714	0.00559031	0.744577	1.25543	3.43566	2
789	8_16_IC_0045-sil	PL	59	36	346	1040	2412	194	4	98	88	22	526	3.178	10.442	36.32	16	713	22	0.167925	0.182322	0.00448018	0.802718	1.27974	3.49356	2
790	8_16_IC_0046-sil	PL	60	32	292	922	2791	209	5	58	57	11.4	437	4.994	23.154	39.952	19	1070	22	0.126	0.221982	0.00498238	0.802463	1.24487	3.83993	2
791	8_16_IC_0047-sil	PL	47	28	319	770	2885	230	3	70	65	21.667	417	4.086	24.062	56.296	12	1071	28	0.127093	0.294256	0.00752863	0.684295	1.22697	5.19517	2
792	8_16_IC_0048-sil	PL	47	27	236	664	2485	224	4	37	37	9.25	315	4.086	15.436	44.038	12	609	22	0.113639	0.328018	0.00760793	0.622057	1.21904	6.8609	3
793	8_16_IC_0049-sil	PL	63	33	297	896	1815	177	6	71	74	12.333	431	3.632	10.896	40.406	15	788	20	0.198784	0.195784	0.00554185	0.727339	1.29855	3.08275	2
794	8_16_IC_0050-sil	PL	53	29	256	815	2091	179	5	82	73	14.6	414	4.086	19.068	31.78	21	751	19	0.147621	0.214789	0.00556388	0.817026	1.24581	3.36987	2
795	8_16_IC_0051-sil	PL	59	33	335	920	1908	178	7	99	79	11.286	481	4.54	12.258	38.136	19	682	20	0.206683	0.190846	0.00569604	0.756921	1.33255	3.15322	4
796	8_16_IC_0052-sil	PL	58	32	315	1026	2495	217	6	86	72	12	482	4.086	17.252	42.676	21	941	20	0.149621	0.209789	0.00438326	0.665705	1.25942	4.64503	2
797	8_16_IC_0053-sil	PL	55	32	314	1110	2671	209	7	101	91	13	529	3.178	16.798	36.774	18	895	21	0.138132	0.185806	0.00367841	0.771141	1.27509	3.75826	2
798	8_16_IC_0054-sil	PL	68	35	245	780	1876	186	5	72	68	13.6	384	4.54	24.062	37.228	15	674	21	0.167123	0.232956	0.00617181	0.680463	1.25019	4.01919	2
799	8_16_IC_0055-sil	PL	59	31	159	584	1422	165	5	46	45	9	268	4.086	11.804	35.412	16	474	17	0.153608	0.272013	0.00747577	0.657934	1.25136	4.78109	3
800	8_16_IC_0056-sil	PL	81	44	287	842	2235	190	5	72	65	13	412	4.994	22.246	37.228	16	820	23	0.164352	0.217696	0.00603084	0.774454	1.25948	3.60443	2
801	8_16_IC_0057-sil	PL	70	37	327	978	2462	196	8	99	88	11	507	3.632	24.516	47.67	14	1332	25	0.16096	0.198031	0.00507489	0.804251	1.27543	3.16415	1
802	8_16_IC_0058-sil	PL	64	31	259	674	1434	150	6	80	61	10.167	370	3.632	20.884	29.51	16	448	17	0.224996	0.218648	0.0086652	0.805463	1.29972	2.18615	5
803	8_16_IC_0059-sil	PL	62	37	310	860	2589	221	5	99	78	15.6	461	4.54	17.706	47.216	14	958	24	0.143634	0.250515	0.00601322	0.666938	1.25531	5.47011	2
804	8_16_IC_0061-sil	PL	55	31	291	831	2086	192	6	79	73	12.167	432	4.086	14.528	38.136	14	785	21	0.165996	0.228242	0.00613216	0.709009	1.26401	4.20493	2
805	8_16_IC_0062-sil	PL	58	32	239	641	2011	175	4	45	45	11.25	319	4.994	13.62	35.412	14	449	21	0.147943	0.264815	0.00851542	0.820656	1.2282	3.65367	3
806	8_16_IC_0064-sil	PL	67	40	291	799	2174	197	5	72	69	13.8	412	4.086	12.712	43.584	17	716	21	0.164885	0.239471	0.00662115	0.700308	1.26556	4.31673	2
807	8_16_IC_0065-sil	PL	60	33	292	929	1960	177	5	87	75	15	464	4.086	22.246	38.59	20	726	20	0.179903	0.186661	0.00495154	0.789815	1.30493	2.9115	2
808	8_16_IC_0066-sil	PL	57	30	151	517	1417	160	4	38	38	9.5	242	4.54	10.896	41.768	11	419	20	0.147106	0.299405	0.00914537	0.693419	1.20572	3.4654	3
809	8_16_IC_0067-sil	PL	57	38	253	606	2622	210	4	45	45	11.25	319	4.54	19.976	40.406	13	844	24	0.118079	0.331661	0.00968722	0.745678	1.23124	5.86699	3
810	9_17_IC_0038-sil	LL	82	45	295	841	1616	161	11	96	96	8.727	454	5.448	13.62	36.32	16	610	17	0.233344	0.188498	0.00651982	0.786326	1.30441	2.5823	4
811	9_17_IC_0039-sil	LL	70	36	193	436	779	117	5	65	48	9.6	264	4.086	10.896	27.24	14	244	14	0.337564	0.260846	0.0163348	0.711137	1.27448	1.92624	6
812	9_17_IC_0040-sil	LL	78	39	215	530	938	121	9	63	57	6.333	286	4.54	10.442	23.154	19	358	14	0.311841	0.225273	0.0127445	0.80541	1.27559	1.61283	6
813	9_17_IC_0041-sil	LL	69	37	224	431	950	127	9	57	49	5.444	263	4.086	16.344	24.516	15	375	14	0.30911	0.295885	0.0199251	0.736282	1.24982	2.46008	6
814	9_17_IC_0042-sil	LL	72	37	238	540	1166	141	9	72	64	7.111	316	3.632	9.534	26.786	15	400	15	0.266044	0.25963	0.0132643	0.739727	1.23769	2.41538	5
815	9_17_IC_0043-sil	LL	41	30	338	792	1152	139	9	121	85	9.444	481	3.178	10.442	26.786	22	528	14	0.32889	0.175696	0.00759031	0.747458	1.36476	1.64737	4
816	9_17_IC_0044-sil	LL	79	43	389	765	1428	152	9	104	70	7.778	471	4.086	18.614	34.504	20	506	18	0.327551	0.198811	0.0101057	0.780665	1.34587	1.4473	4
817	9_17_IC_0045-sil	LL	69	37	327	702	1208	138	7	101	79	11.286	429	4.086	9.988	28.602	19	694	15	0.327656	0.194731	0.00996476	0.801952	1.31932	1.75387	4
818	9_17_IC_0046-sil	LL	47	29	164	376	743	108	8	39	39	4.875	207	3.178	9.988	22.246	13	160	12	0.284137	0.289714	0.0190617	0.799317	1.26368	1.84747	6
819	9_17_IC_0047-sil	LL	70	38	336	652	1333	155	11	94	72	6.545	414	3.178	8.626	29.51	17	549	15	0.305053	0.23878	0.0121894	0.700744	1.3001	2.29755	5
820	9_17_IC_0049-sil	LL	66	42	218	615	1529	157	9	71	68	7.556	322	3.178	10.896	30.418	13	527	16	0.185863	0.250454	0.00907489	0.778524	1.27418	3.09936	3
821	9_17_IC_0050-sil	LL	64	38	242	559	1445	155	5	59	55	11	302	3.178	17.706	27.694	16	445	17	0.211555	0.271031	0.0117401	0.755348	1.24287	2.2238	5
822	9_17_IC_0051-sil	LL	69	35	231	557	1270	141	7	50	50	7.143	294	4.54	19.522	26.786	15	452	16	0.236568	0.246612	0.0116256	0.808106	1.28507	1.94289	5
823	9_17_IC_0052-sil	LL	57	34	309	856	2014	177	6	81	76	12.667	438	3.632	14.074	39.952	17	845	21	0.181863	0.204348	0.00612775	0.807167	1.26581	2.75625	2
824	9_17_IC_0053-sil	LL	51	41	197	497	807	112	11	60	55	5	271	2.724	7.718	31.326	13	371	15	0.307216	0.222273	0.0121894	0.803141	1.31417	1.36381	6
825	9_17_IC_0054-sil	LL	84	46	246	642	1220	139	13	71	67	5.154	350	4.086	8.172	30.418	16	320	15	0.270819	0.215216	0.01	0.797093	1.32357	2.04094	5
826	9_17_IC_0055-sil	LL	175	62	303	622	1316	150	14	76	64	4.571	354	5.902	11.804	32.688	19	346	16	0.363304	0.244912	0.0159648	0.732515	1.28032	1.7502	5
827	9_17_IC_0056-sil	LL	104	49	223	538	1260	156	8	59	56	7	295	4.54	9.534	38.136	11	543	18	0.259374	0.283771	0.0135198	0.647348	1.24259	2.75606	3
828	9_17_IC_0058-sil	LL	62	35	222	574	1327	158	7	55	53	7.571	298	4.086	12.712	32.234	14	413	17	0.214282	0.270881	0.0105639	0.672	1.28591	3.44723	3
829	9_17_IC_0059-sil	LL	77	42	244	816	2037	192	6	61	63	10.5	374	4.994	16.344	41.314	14	787	21	0.157824	0.228326	0.00568282	0.690806	1.2842	3.67027	2
830	9_17_IC_0060-sil	LL	72	43	205	628	1258	144	10	67	65	6.5	325	2.27	8.172	32.234	15	447	16	0.219511	0.22359	0.00835242	0.760978	1.31055	2.4346	5
831	9_17_IC_0061-sil	LL	90	44	229	559	1293	150	10	61	45	4.5	308	3.178	9.08	40.86	11	571	20	0.246722	0.263326	0.012304	0.719295	1.25359	2.73834	3
832	9_17_IC_0062-sil	LL	68	42	239	546	1030	130	8	71	61	7.625	322	3.178	15.436	28.148	13	388	15	0.298181	0.2317	0.0122467	0.765013	1.28572	2.00552	5
833	9_17_IC_0063-sil	LL	69	37	300	740	1559	169	14	107	96	6.857	433	3.632	16.344	35.866	16	858	17	0.236621	0.230604	0.0086652	0.6887	1.28347	3.17023	4
834	9_17_IC_0064-sil	LL	58	34	202	495	847	117	9	57	50	5.556	273	3.178	9.08	24.516	18	318	12	0.306493	0.2377	0.0133877	0.773101	1.28023	1.65231	6
835	9_17_IC_0065-sil	LL	86	46	346	667	1448	154	12	95	76	6.333	418	3.178	12.712	29.056	17	544	16	0.298145	0.229313	0.0120088	0.766097	1.282	1.98229	4
836	9_17_IC_0066-sil	LL	82	42	342	767	1523	175	12	94	64	5.333	439	3.178	12.258	48.124	16	991	19	0.278943	0.232115	0.00944053	0.628256	1.28699	2.47863	4
837	9_17_IC_0067-sil	LL	99	47	222	551	1006	127	13	57	49	3.769	293	4.086	13.62	23.154	16	293	13	0.319551	0.233374	0.0137093	0.787727	1.27974	1.9223	5
838	9_17_IC_0068-sil	LL	86	43	365	767	1747	165	8	106	77	9.625	468	4.994	9.988	39.044	16	675	17	0.257846	0.214938	0.00957709	0.803894	1.28944	2.45076	4
839	9_18_IC_0036-sil	LL	62	35	227	489	1165	138	10	54	50	5	280	3.178	7.264	26.332	14	444	14	0.247965	0.282335	0.0151366	0.765744	1.25756	2.09538	6
840	9_18_IC_0037-sil	LL	64	36	282	778	1628	164	9	79	56	6.222	400	3.178	9.08	32.234	17	523	17	0.212502	0.211035	0.00718943	0.759542	1.30111	3.12755	5
841	9_18_IC_0038-sil	LL	63	39	223	432	881	129	10	44	44	4.4	244	3.178	8.626	30.418	16	319	15	0.324868	0.295159	0.0189075	0.668013	1.23755	1.35949	6
842	9_18_IC_0039-sil	LL	87	43	300	625	1334	146	10	84	75	7.5	374	3.632	15.89	28.148	16	478	15	0.290454	0.233115	0.0124537	0.789048	1.27725	1.81475	4
843	9_18_IC_0041-sil	LL	51	30	233	671	1568	158	6	58	58	9.667	334	3.178	8.626	39.044	14	558	18	0.181502	0.233612	0.00784141	0.791797	1.25956	3.24435	3
844	9_18_IC_0042-sil	LL	33	24	134	541	1178	137	10	36	38	3.8	232	2.724	10.442	25.424	12	232	14	0.141471	0.253789	0.00720264	0.790286	1.22564	3.11458	3
845	9_18_IC_0043-sil	LL	45	27	218	715	1608	161	5	66	57	11.4	349	3.632	18.614	30.418	15	440	17	0.163423	0.219846	0.00615859	0.779982	1.27126	3.19589	3
846	9_18_IC_0044-sil	LL	58	35	173	667	1308	146	11	69	64	5.818	310	3.178	17.706	31.326	15	455	15	0.177062	0.217626	0.00649339	0.774172	1.23612	3.01123	3
847	9_18_IC_0045-sil	LL	62	36	255	781	1607	162	12	100	92	7.667	415	3.178	13.166	32.688	14	570	17	0.196648	0.205357	0.00639648	0.771062	1.26415	2.59457	5
848	9_18_IC_0046-sil	LL	57	35	250	769	1367	154	12	76	65	5.417	374	2.724	13.166	34.05	18	418	16	0.224564	0.201546	0.00663436	0.727313	1.32271	3.11069	5
849	9_18_IC_0047-sil	LL	48	32	260	965	1978	183	8	95	86	10.75	455	2.724	16.798	37.228	15	690	18	0.155652	0.188916	0.00410573	0.738877	1.27287	3.94486	4
850	9_18_IC_0048-sil	LL	60	38	151	435	871	119	9	41	42	4.667	214	2.27	11.35	21.338	13	257	13	0.242088	0.272115	0.0137665	0.767899	1.25167	2.29571	6
851	9_18_IC_0049-sil	LL	52	35	136	381	812	124	9	48	46	5.111	206	2.27	14.528	32.234	11	468	14	0.231564	0.32952	0.0166388	0.661815	1.20089	3.19688	3
852	9_18_IC_0050-sil	LL	54	31	203	564	1091	139	6	62	53	8.833	296	4.086	14.074	35.412	15	396	16	0.23567	0.245683	0.0101057	0.710546	1.269	2.21541	3
853	9_18_IC_0051-sil	LL	40	26	275	759	2225	193	5	68	69	13.8	385	4.086	10.442	40.86	13	956	22	0.141744	0.250661	0.00667401	0.749194	1.26687	3.4598	2
854	9_18_IC_0052-sil	LL	85	50	332	708	1313	142	12	99	90	7.5	419	2.27	10.442	27.24	21	389	15	0.316965	0.197344	0.0101498	0.822189	1.31242	1.56472	4
855	9_18_IC_0053-sil	LL	71	35	363	688	1095	142	9	109	75	8.333	442	4.086	8.172	46.308	15	820	21	0.396537	0.208251	0.0117137	0.681238	1.33699	1.57681	4
856	9_18_IC_0054-sil	LL	66	35	468	945	1576	162	12	137	110	9.167	600	3.178	7.264	37.228	18	686	19	0.338489	0.173458	0.00765639	0.751903	1.36927	1.64576	4
857	9_18_IC_0055-sil	LL	89	53	491	972	2373	204	13	124	103	7.923	602	3.178	12.712	46.308	14	1253	23	0.244405	0.209057	0.00763436	0.714498	1.32163	2.48022	4
858	9_18_IC_0056-sil	LL	69	37	256	685	1269	151	11	83	61	5.545	382	4.086	14.528	30.872	19	423	16	0.256273	0.218044	0.00847577	0.695815	1.32684	2.54138	4
859	9_18_IC_0057-sil	LL	41	25	335	777	2128	185	5	97	80	16	455	3.178	22.246	39.044	16	692	18	0.176692	0.233824	0.0075859	0.785159	1.25723	3.1446	2
860	9_18_IC_0058-sil	LL	50	29	295	792	1762	167	5	82	68	13.6	434	3.178	11.804	34.05	18	739	18	0.195335	0.207736	0.00668722	0.793449	1.27901	2.27458	3
861	9_18_IC_0059-sil	LL	77	41	297	590	1537	155	11	67	58	5.273	345	2.724	17.252	31.78	17	524	17	0.24389	0.262731	0.0136035	0.808048	1.2766	2.5189	5
862	9_18_IC_0060-sil	LL	110	57	237	500	986	146	11	60	59	5.364	289	3.632	10.896	32.688	14	432	15	0.352018	0.281141	0.0162863	0.58541	1.29569	1.78727	5
863	9_18_IC_0061-sil	LL	48	29	252	631	1440	153	6	56	53	8.833	331	3.178	12.712	34.504	19	346	15	0.208308	0.241599	0.00934802	0.768705	1.24249	2.51256	5
864	9_18_IC_0062-sil	LL	124	59	321	818	1644	158	13	95	83	6.385	442	4.086	10.442	36.774	20	665	17	0.271004	0.196163	0.00865198	0.829806	1.29365	2.20355	4
865	9_18_IC_0063-sil	LL	68	38	257	840	1930	182	9	76	72	8	405	3.632	12.258	40.86	15	656	18	0.168727	0.215692	0.00577533	0.735467	1.25982	2.99662	2
866	9_18_IC_0065-sil	LL	74	40	286	707	1345	148	9	90	73	8.111	404	3.632	12.258	32.688	20	636	17	0.267414	0.205167	0.00870925	0.773846	1.31355	2.1233	4

## Sheet: precondition_cortex_comparison
Statistical comparison between experimental groups in precondition design, cortex region
parameter	_PP-PL	_PP-LL	_PP-BL	_PL-LL	_PL-BL	_LL-BL
soma area	0.2694	0.0314	0.4224	0	0.0045	0.0193
soma perimeter	0.1698	0.0108	0.1908	0	0	0.0037
branch area	0.2369	0.0395	0.0821	0.814	0.6345	0.2682
branch perimeter	0.023	0.0005	0.0022	0.0862	0.4648	0.0056
branch index	0.1153	0.0001	0.082	0.0129	0.5333	0.0024
convex area	0.0644	0.0002	0.0011	0.0012	0.3607	0.0008
convex perimeter	0.088	0.0002	0.0032	0.0013	0.3413	0.001
startnodes	0.0582	0.0001	0.093	0	0.0003	0
junctions	0.1205	0.1711	0.9817	0.5182	0.1142	0.1561
endnodes	0.1298	0.0797	0.9728	0.7154	0.1202	0.0604
end-to-startnode ratio	0.5321	0	0.0567	0.0006	0.5839	0.0001
total branch length	0.0597	0.0032	0.0118	0.3816	0.3788	0.0298
Sholl min radius	0.4821	0.0328	0.9964	0.0151	0.5225	0.038
Sholl peak radius	0.844	0.0002	0.0006	0.0002	0.0024	0.0005
Sholl max radius	0.2097	0.0004	0.0536	0.0012	0.594	0.0011
Sholl peak	0.0346	0.3864	0.0193	0.0816	0.3417	0.1131
cell spread	0.823	0.0002	0.055	0.0002	0.0638	0.0005
cell solidity	0.6529	0	0.0247	0	0.0168	0
cell convexity	0.0185	0.0127	0.0355	0.4789	0.1893	0.3434
cell circularity	0.0094	0.0003	0.0052	0.0075	0.5186	0.0016
convex circularity	0.5347	0.0477	0.9108	0.0264	0.6675	0.0592
fractal dimension	0.0752	0.0761	0.4057	0.0134	0.1823	0.0255
lacunarity	0.8164	0.0001	0.1161	0.0001	0.0812	0.0002
Statistical comparisons: type II Wald chi-square tests for linear mixed models
p > 0.05
0.01 < p < 0.05	*
0.001 < p < 0.01	**
p < 0.001	***

## Sheet: precondition_hippo
Raw morphometric information for all cells analyzed in precondition design, hippocampus region
	cell_ID	Combined	soma area (µm2)	soma perimeter (µm)	branch area (µm2)	branch perimeter (µm)	convex area (µm2)	convex perimeter (µm)	startnodes (n)	junctions (n)	endnodes (n)	end-to-startnode ratio	total branch length (µm)	Sholl min radius (µm)	Sholl peak radius (µm)	Sholl max radius (µm)	Sholl peak (n)	branching index (µm)	cell spread (µm)	cell solidity	cell convexity	cell circularity	convex circularity	fractal dimension	lacunarity	groups
1	1_01_CA_0001-sil	PP	69	38	407	1700	3583	245	8	108	98	12.25	697	4086	22.7	49032	20	1176	22	0.132757709251101	0.142762114537445	0.00203083700440529	0.750436123348018	1295224	4088312	1
2	1_01_CA_0002-sil	PP	67	35	354	1653	2814	210	6	145	112	18667	714	4086	17252	42222	22	1213	23	0.149713656387665	0.12525550660793	0.00187665198237885	0.798704845814978	13212	3713647	1
3	1_01_CA_0003-sil	PP	81	43	319	1266	2906	244	10	133	108	10.8	602	4086	11.35	50394	16	1319	22	0.137660792951542	0.189678414096916	0.00302643171806167	0.611022026431718	1302663	5930712	1
4	1_01_CA_0004-sil	PP	55	31	390	1635	3215	226	5	146	109	21.8	736	4086	19522	44038	19	1523	26	0.138383259911894	0.136537444933921	0.0020352422907489	0.788665198237885	1302655	3538601	1
5	1_01_CA_0005-sil	PP	72	40	295	1349	2700	213	6	117	97	16167	585	4086	21792	44492	16	1293	23	0.135955947136564	0.154286343612335	0.00241850220264317	0.746696035242291	1312737	520885	1
6	1_01_CA_0006-sil	PP	32	22	256	983	1776	168	4	92	66	16.5	464	2724	9.08	38.59	13	871	20	0.162017621145374	0.169334801762115	0.00366519823788546	0.788933920704846	131147	3623763	2
7	1_01_CA_0007-sil	PP	52	32	413	1785	3295	241	7	131	97	13857	773	4994	28602	47216	24	1355	22	0.141035242290749	0.134233480176211	0.00180616740088106	0.71109691629956	134569	3944778	1
8	1_01_CA_0008-sil	PP	73	40	496	1645	3421	236	6	168	127	21167	818	3632	15.89	54934	20	1790	25	0.166528634361233	0.141246696035242	0.00256828193832599	0.772837004405286	1344006	3781881	1
9	1_01_CA_0009-sil	PP	67	35	213	768	1785	170	7	58	56	8	357	4.54	20884	32234	15	705	20	0.156819383259912	0.217330396475771	0.00573127753303965	0.773977973568282	1258598	319668	3
10	1_01_CA_0010-sil	PP	78	40	366	1180	2781	202	6	142	103	17167	621	4994	16344	39044	21	962	22	0.160008810572687	0.169035242290749	0.0038942731277533	0.852220264317181	1291751	3042719	1
11	1_01_CA_0011-sil	PP	86	42	463	1314	2929	217	7	146	114	16286	703	4.54	27694	41768	19	1195	23	0.187568281938326	0.16273127753304	0.00386784140969163	0.778383259911894	1319154	3427625	1
12	1_01_CA_0012-sil	PP	79	43	267	765	1995	184	6	72	68	11333	395	3178	19068	34.05	16	713	19	0.173348017621145	0.233832599118943	0.00702643171806167	0.741493392070485	1271584	3800886	3
13	1_01_CA_0013-sil	PP	86	39	469	1522	3128	218	6	149	117	19.5	751	4.54	16798	40.86	23	1297	23	0.177612334801762	0.14142731277533	0.0029295154185022	0.824215859030837	1331154	2898058	1
14	1_01_CA_0014-sil	PP	48	28	341	1115	3131	231	5	98	100	20	537	3632	11804	44492	18	913	21	0.124321585903084	0.204167400881057	0.00381057268722467	0.735431718061674	1271731	4190161	1
15	1_01_CA_0015-sil	PP	73	39	388	1362	3048	230	8	134	111	13875	654	4.54	16344	48578	18	1588	24	0.151392070484582	0.166392070484581	0.00304405286343612	0.725788546255507	1299169	3811786	1
16	1_01_CA_0016-sil	PP	63	34	378	1567	2990	220	7	122	103	14714	682	4994	19522	46762	21	1654	24	0.147308370044053	0.138541850220264	0.00219823788546255	0.778114537444934	1289452	3606987	1
17	1_01_CA_0017-sil	PP	76	37	339	1352	2968	213	6	105	98	16333	593	4086	32234	40406	24	1135	23	0.139845814977974	0.154528634361233	0.0027488986784141	0.822757709251101	1274468	3698572	1
18	1_01_CA_0018-sil	PP	78	42	234	824	1836	169	5	70	64	12.8	397	4994	14528	37228	13	770	21	0.169788546255507	0.196828193832599	0.00530396475770925	0.80663436123348	125421	2846538	3
19	1_01_CA_0019-sil	PP	78	40	255	981	1601	155	5	102	83	16.6	476	5902	19068	30418	24	802	19	0.207784140969163	0.153	0.0040704845814978	0.836726872246696	1334052	1895191	5
20	1_01_CA_0020-sil	PP	76	39	250	841	1862	183	9	85	63	7	412	3632	8172	41314	12	616	21	0.175105726872247	0.214515418502203	0.00566079295154185	0.702312775330396	1242393	4174506	3
21	1_02_CA_0001-sil	PP	68	36	345	1115	2745	222	4	97	82	20.5	543	4994	13166	49.94	15	1471	27	0.150392070484582	0.194541850220264	0.00399118942731278	0.701431718061674	1288117	4452658	1
22	1_02_CA_0002-sil	PP	61	35	361	1182	2489	204	7	125	91	13	598	4086	14528	37682	17	1120	22	0.169704845814978	0.170519823788546	0.00369603524229075	0.749343612334802	1280074	3601245	1
23	1_02_CA_0003-sil	PP	88	44	226	801	1391	161	6	75	59	9833	385	5448	9988	36.32	17	562	17	0.225533039647577	0.194828193832599	0.00579295154185022	0.676497797356828	1283667	2443824	5
24	1_02_CA_0004-sil	PP	60	39	385	1416	2706	211	4	124	107	26.75	653	4086	24.97	44038	25	1278	24	0.164383259911894	0.146118942731278	0.00268722466960352	0.76625550660793	131575	3261534	1
25	1_02_CA_0005-sil	PP	87	44	356	1566	3540	241	10	127	103	10.3	677	3632	11.35	44492	18	1276	23	0.125145374449339	0.150740088105727	0.00218502202643172	0.768308370044053	1282779	4591698	1
26	1_02_CA_0006-sil	PP	72	35	368	1502	2576	214	8	156	121	15125	700	4086	20884	41768	26	1025	20	0.170885462555066	0.140511013215859	0.00238766519823789	0.708044052863436	1357171	3473551	1
27	1_02_CA_0007-sil	PP	73	39	345	1613	2457	196	8	137	127	15875	696	3632	21338	34504	27	1039	20	0.170004405286344	0.120004405286344	0.00197356828193833	0.806484581497797	1346599	3057543	1
28	1_02_CA_0008-sil	PP	51	29	277	1352	2246	188	7	108	93	13286	567	3632	8172	40.86	16	796	21	0.145863436123348	0.137405286343612	0.00219823788546255	0.798960352422907	1333615	3770953	2
29	1_02_CA_0009-sil	PP	54	32	346	1596	2545	200	7	154	117	16714	713	3178	14528	38136	23	964	21	0.157044052863436	0.124083700440529	0.00194273127753304	0.80325550660793	1332245	3550384	2
30	1_02_CA_0010-sil	PP	96	49	405	1782	3715	248	6	146	133	22167	782	4086	24062	44946	27	1254	25	0.134819383259912	0.13625550660793	0.00190308370044053	0.761162995594714	1302977	4163558	1
31	1_02_CA_0011-sil	PP	64	35	374	1538	2560	198	10	157	124	12.4	718	4086	27.24	38.59	24	1079	22	0.171052863436123	0.12742731277533	0.00228193832599119	0.820947136563877	1318059	2801307	1
32	1_02_CA_0012-sil	PP	79	39	189	797	1434	157	8	80	70	8.75	363	4.54	13.62	34504	17	524	16	0.18711013215859	0.193035242290749	0.00507929515418502	0.728312775330397	1281645	2857789	5
33	1_02_CA_0013-sil	PP	54	30	410	1364	3250	250	4	154	118	29.5	699	4.54	20.43	55842	20	1662	25	0.142748898678414	0.181251101321586	0.0030704845814978	0.655	1289864	4968395	1
34	1_02_CA_0014-sil	PP	52	30	300	1116	1921	188	6	124	95	15833	553	3178	16798	45854	16	897	22	0.182837004405286	0.16563436123348	0.0034273127753304	0.683303964757709	1327606	370482	2
35	1_02_CA_0015-sil	PP	44	27	219	822	1307	142	8	78	69	8625	380	2724	7264	34.05	13	691	17	0.201066079295154	0.171555066079295	0.00481057268722467	0.813224669603524	1306352	2470144	4
36	1_02_CA_0016-sil	PP	52	31	241	898	1556	164	6	98	89	14833	430	3178	23608	39044	13	711	19	0.188017621145374	0.179788546255507	0.00440088105726872	0.723977973568282	1289896	2675019	2
37	1_02_CA_0017-sil	PP	69	40	414	1997	4490	282	5	171	128	25.6	835	6356	30872	60382	22	2449	31	0.107466960352423	0.138973568281938	0.00147136563876652	0.709828193832599	1295509	5836099	1
38	1_02_CA_0018-sil	PP	73	34	334	1452	3374	245	5	134	119	23.8	659	4.54	14982	44946	15	1194	24	0.120647577092511	0.166770925110132	0.00237444933920705	0.708079295154185	1279289	4843461	1
39	1_02_CA_0019-sil	PP	67	34	338	1518	2801	208	7	137	113	16143	662	3632	14528	37682	21	880	21	0.144867841409692	0.134678414096916	0.00214537444933921	0.816008810572687	1328587	3487938	1
40	1_02_CA_0020-sil	PP	68	36	219	901	1832	167	6	70	68	11333	401	4.54	15.89	30418	16	421	18	0.156431718061674	0.180436123348018	0.00420264317180617	0.824973568281938	128681	3789531	3
41	10_19_CA_0001-sil	LL	85	37	275	735	1284	147	11	85	71	6455	397	4.54	14528	28148	22	534	14	0.279947136563877	0.204044052863436	0.0087488986784141	0.750581497797357	1303001	1943434	6
42	10_19_CA_0002-sil	LL	68	38	242	612	1209	149	10	75	57	5.7	344	3632	9.08	33142	14	342	15	0.256224669603524	0.242502202643172	0.010352422907489	0.687154185022026	1308834	2729843	6
43	10_19_CA_0003-sil	LL	74	39	328	947	1873	171	11	130	85	7727	515	3632	10896	33596	19	633	17	0.214484581497797	0.181863436123348	0.00570044052863436	0.80331718061674	1327664	2664416	5
44	10_19_CA_0004-sil	LL	89	40	339	774	1801	165	14	91	82	5857	441	3632	9988	31326	18	627	17	0.237955947136564	0.216757709251101	0.00929074889867841	0.831022026431718	1302231	2554507	5
45	10_19_CA_0005-sil	LL	53	31	437	1126	1692	166	10	178	124	12.4	674	3178	12258	34958	23	716	17	0.289281938325991	0.148920704845815	0.00496916299559471	0.774405286343612	1380629	1606802	5
46	10_19_CA_0006-sil	LL	50	30	242	674	917	119	12	89	68	5667	370	3632	6356	24516	17	326	13	0.317674008810573	0.17820704845815	0.00818502202643172	0.811312775330396	1374546	1443209	6
47	10_19_CA_0007-sil	LL	56	33	284	923	1475	151	10	105	85	8.5	465	3632	16344	28602	18	556	15	0.230537444933921	0.165506607929515	0.00513656387665198	0.813643171806167	1338409	2865319	5
48	10_19_CA_0008-sil	LL	57	30	235	725	1148	133	11	86	53	4818	379	4086	10896	30418	18	328	15	0.253903083700441	0.184916299559471	0.00707929515418502	0.815471365638767	1326817	1786665	6
49	10_19_CA_0009-sil	LL	63	33	281	654	1221	136	9	83	67	7444	372	4086	9988	29.51	23	454	14	0.282339207048458	0.211066079295154	0.0104361233480176	0.829629955947137	1304683	1611719	6
50	10_19_CA_0010-sil	LL	62	32	294	857	2076	183	6	100	90	15	449	4.54	24516	31326	20	766	18	0.171625550660793	0.212907488986784	0.00607488986784141	0.781101321585903	1282301	3443398	2
51	10_19_CA_0013-sil	LL	64	34	415	795	1660	169	11	97	83	7545	471	4086	15436	35412	20	532	17	0.288497797356828	0.217013215859031	0.00990748898678414	0.729224669603524	1292208	2170637	5
52	10_19_CA_0014-sil	LL	57	32	333	595	1277	146	7	72	58	8286	367	3632	13.62	29964	17	476	15	0.30547577092511	0.256167400881057	0.0150528634361233	0.750854625550661	1281056	2052299	4
53	10_19_CA_0015-sil	LL	84	40	407	844	1614	168	10	112	88	8.8	498	3632	11804	35412	18	695	18	0.304242290748899	0.203687224669604	0.0090704845814978	0.718594713656388	1303911	2121977	5
54	10_19_CA_0016-sil	LL	83	37	378	778	1823	176	9	84	84	9333	445	4.54	12712	33142	18	559	17	0.252885462555066	0.232704845814978	0.0100837004405286	0.736334801762115	1278372	2722548	5
55	10_19_CA_0020-sil	LL	89	40	277	585	1160	136	11	64	59	5364	321	4.54	11.35	24516	18	317	14	0.315612334801762	0.245198237885463	0.0149118942731278	0.785920704845815	1255169	1837768	6
56	10_20_CA_0002-sil	LL	116	50	274	589	1332	155	11	47	54	4909	304	4086	8172	35866	14	371	17	0.293299559471366	0.278775330396476	0.0158678414096916	0.696189427312775	1244557	2667189	6
57	10_20_CA_0003-sil	LL	78	37	453	973	2329	190	8	99	95	11875	550	4.54	7718	37228	16	786	19	0.228057268722467	0.197083700440529	0.00716299559471366	0.808656387665198	1305644	27752	5
58	10_20_CA_0004-sil	LL	69	36	422	983	1663	183	9	99	84	9333	538	3632	20.43	41768	19	780	19	0.295436123348018	0.187484581497797	0.00648458149779736	0.624242290748899	1320702	2623078	5
59	10_20_CA_0005-sil	LL	79	42	310	697	1104	135	12	72	49	4083	373	3178	12712	28602	17	371	16	0.352471365638767	0.199396475770925	0.010726872246696	0.765563876651982	1324746	1277803	6
60	10_20_CA_0006-sil	LL	86	41	397	946	1638	158	14	110	79	5643	531	3632	9534	29056	22	553	16	0.294392070484581	0.169264317180617	0.00697797356828194	0.827074889867841	1339019	1578986	5
61	10_20_CA_0008-sil	LL	79	37	324	714	1428	161	12	81	69	5.75	409	4.54	8626	42676	16	966	20	0.281656387665198	0.229400881057269	0.0102422907488987	0.690964757709251	1319712	2608694	5
62	10_20_CA_0009-sil	LL	93	44	342	625	1134	141	11	75	66	6	375	4.54	11804	31326	17	355	16	0.383819383259912	0.236590308370044	0.0153612334801762	0.715004405286344	128959	1776253	6
63	10_20_CA_0010-sil	LL	70	41	232	445	853	121	8	43	41	5125	257	3632	7718	24516	16	222	13	0.353872246696035	0.270832599118943	0.0190088105726872	0.732246696035242	1279055	1792539	6
64	10_20_CA_0011-sil	LL	65	35	393	816	1518	153	10	105	85	8.5	491	4086	15.89	29056	18	548	16	0.30115859030837	0.191370044052863	0.00898678414096916	0.815017621145374	1320451	1830515	5
65	10_20_CA_0013-sil	LL	63	34	285	636	1336	145	8	74	60	7.5	365	3632	13166	28602	17	475	16	0.260290748898678	0.227806167400881	0.0107753303964758	0.797859030837004	1302473	2355351	4
66	10_20_CA_0015-sil	LL	81	48	254	651	1064	128	14	80	64	4571	354	2.27	10896	25424	19	377	14	0.315396475770925	0.205185022026432	0.0109074889867841	0.82147577092511	1341387	119979	6
67	10_20_CA_0017-sil	LL	56	31	198	574	928	124	10	54	49	4.9	277	3178	9.08	23608	15	266	13	0.273273127753304	0.222220264317181	0.0102466960352423	0.759378854625551	129735	1851417	6
68	10_20_CA_0018-sil	LL	53	29	224	668	963	126	8	81	69	8625	350	4086	8626	24.97	16	429	14	0.288656387665198	0.187035242290749	0.00772246696035242	0.764955947136564	1333725	1502267	6
69	10_20_CA_0019-sil	LL	73	42	306	812	1409	150	12	103	76	6333	443	3178	8626	32234	20	663	16	0.269070484581498	0.186176211453744	0.0073568281938326	0.78888986784141	1328689	1758633	5
70	10_20_CA_0020-sil	LL	49	31	293	702	1504	170	7	68	59	8429	383	2724	10442	38.59	16	613	17	0.227251101321586	0.247273127753304	0.00910572687224669	0.655356828193833	1282502	3306403	4
71	11_21_CA_0001-sil	LL	53	31	270	967	1815	179	9	104	73	8111	478	3178	6356	39952	17	804	17	0.178154185022026	0.185220264317181	0.00437004405286344	0.714740088105727	1313075	3662095	5
72	11_21_CA_0002-sil	LL	68	36	253	998	1495	159	11	113	86	7818	482	3178	12258	31326	22	592	16	0.214766519823789	0.158480176211454	0.00401321585903084	0.744286343612335	1316885	2401928	5
73	11_21_CA_0003-sil	LL	98	45	250	834	1387	156	14	100	77	5.5	422	4.54	14074	39044	18	662	17	0.250511013215859	0.188013215859031	0.00634801762114537	0.71688986784141	1310506	2125333	5
74	11_21_CA_0004-sil	LL	71	38	362	1301	2300	195	11	154	120	10909	637	3632	17706	46762	21	1071	20	0.188127753303965	0.14974449339207	0.00322026431718062	0.763599118942731	1337571	3532373	1
75	11_21_CA_0005-sil	LL	62	36	238	715	1094	132	10	93	70	7	377	3178	12712	26786	21	464	15	0.274189427312775	0.190118942731278	0.00783700440528634	0.790590308370044	1297749	1725924	6
76	11_21_CA_0006-sil	LL	48	29	327	1016	1930	173	9	118	96	10667	528	3632	19522	31326	18	789	18	0.194145374449339	0.170933920704846	0.00461233480176211	0.81288986784141	1322759	2640822	5
77	11_21_CA_0007-sil	LL	58	31	347	906	1416	150	8	119	85	10625	510	4086	17252	28602	20	657	16	0.286308370044053	0.166581497797357	0.00631718061674009	0.794986784140969	1357124	1434436	5
78	11_21_CA_0008-sil	LL	53	31	295	836	1702	168	10	85	79	7.9	432	4086	10896	34504	16	435	16	0.204546255506608	0.201687224669604	0.00629074889867841	0.756136563876652	1274991	288649	4
79	11_21_CA_0009-sil	LL	86	42	270	844	1559	160	13	88	75	5769	422	3632	7264	29.51	19	454	16	0.228409691629956	0.192431718061674	0.00643171806167401	0.760669603524229	1300497	2757189	5
80	11_21_CA_0010-sil	LL	78	40	220	676	1054	131	15	79	71	4733	358	3178	9.08	34.05	15	389	15	0.282964757709251	0.19288986784141	0.00818502202643172	0.777453744493392	1308609	223054	6
81	11_21_CA_0011-sil	LL	46	28	209	674	1239	146	8	82	58	7.25	345	3632	5902	32234	16	570	15	0.206022026431718	0.21657268722467	0.00706167400881057	0.731004405286344	1278114	2832274	4
82	11_21_CA_0012-sil	LL	61	32	366	1197	1870	179	12	159	106	8833	645	3632	10896	31.78	29	775	16	0.228599118942731	0.150449339207048	0.00381057268722467	0.73620704845815	1368739	2886965	5
83	11_21_CA_0013-sil	LL	72	38	299	1020	1690	166	10	99	86	8.6	497	4.54	14074	35412	18	645	18	0.219977973568282	0.161127753303965	0.0043920704845815	0.769215859030837	1318606	2360707	5
84	11_21_CA_0014-sil	LL	98	46	250	664	1175	138	15	86	73	4867	372	4086	14074	24.97	21	464	13	0.296352422907489	0.214488986784141	0.0106035242290749	0.777757709251101	1320651	2089693	6
85	11_21_CA_0015-sil	LL	75	45	341	851	2029	196	9	97	77	8556	465	2724	19522	38.59	17	734	17	0.205233480176211	0.228044052863436	0.0071057268722467	0.665911894273128	1264363	3839156	3
86	11_21_CA_0016-sil	LL	95	44	293	790	1575	173	17	111	77	4529	448	4.54	7718	36.32	19	787	17	0.246361233480176	0.226422907488987	0.00837885462555066	0.66331718061674	1303946	3481297	5
87	11_21_CA_0017-sil	LL	91	41	349	967	2252	188	14	101	93	6643	510	4.54	20.43	36774	18	663	18	0.195484581497797	0.196718061674009	0.00607488986784141	0.802973568281938	127261	3520988	5
88	11_21_CA_0018-sil	LL	88	39	243	816	1683	161	13	82	76	5846	403	4086	9.08	29.51	17	565	17	0.196325991189427	0.198881057268722	0.0063215859030837	0.81415859030837	1271162	2773515	5
89	11_21_CA_0019-sil	LL	62	34	327	1091	1814	172	12	119	97	8083	555	3632	9.08	35412	18	644	16	0.21442731277533	0.157863436123348	0.0041057268722467	0.768057268722467	1346917	2316988	5
90	11_21_CA_0020-sil	LL	56	37	357	1050	2204	192	7	126	116	16571	559	3178	14528	36.32	19	814	18	0.187392070484581	0.181114537444934	0.00463876651982379	0.754436123348018	132014	3128131	2
91	11_22_CA_0001-sil	LL	75	37	337	696	1436	176	15	85	74	4933	408	3632	6.81	38136	19	605	18	0.28679295154185	0.266577092511013	0.0118502202643172	0.581392070484582	1257114	3668507	5
92	11_22_CA_0002-sil	LL	78	45	296	714	1362	162	14	95	71	5071	407	3632	8172	39952	14	742	19	0.27484140969163	0.23004845814978	0.00952863436123348	0.655061674008811	1293389	2634247	5
93	11_22_CA_0003-sil	LL	102	54	336	715	1526	163	15	90	73	4867	420	3178	12258	37682	16	513	17	0.286955947136564	0.236259911894273	0.0115638766519824	0.721964757709251	1287399	2158185	5
94	11_22_CA_0004-sil	LL	46	32	425	1185	2050	183	10	156	121	12.1	659	2.27	6356	39044	20	1110	19	0.229806167400881	0.157299559471366	0.00437444933920705	0.769436123348018	1348402	2143311	5
95	11_22_CA_0005-sil	LL	60	33	185	468	1098	146	10	56	45	4.5	257	4086	6.81	30872	14	305	14	0.223480176211454	0.319881057268722	0.0148590308370044	0.649806167400881	1229388	3412479	6
96	11_22_CA_0006-sil	LL	60	34	323	841	1831	172	12	88	83	6917	460	3632	13.62	32234	20	582	16	0.209511013215859	0.205378854625551	0.00690748898678414	0.781418502202643	128537	2403227	5
97	11_22_CA_0007-sil	LL	71	41	395	814	1650	156	12	115	86	7167	494	2.27	15.89	36.32	17	599	18	0.282334801762115	0.194885462555066	0.00917180616740088	0.855193832599119	1285605	1619053	5
98	11_22_CA_0008-sil	LL	68	37	172	546	962	122	9	62	57	6333	280	3178	14982	21338	17	286	14	0.250176211453744	0.219942731277533	0.00988105726872247	0.816497797356828	1295664	2306481	6
99	11_22_CA_0009-sil	LL	90	42	260	811	1782	175	13	97	86	6615	423	4.54	11.35	32688	16	643	17	0.196409691629956	0.213929515418502	0.0065726872246696	0.731035242290749	1261111	3742175	5
100	11_22_CA_0010-sil	LL	88	43	365	985	2531	204	10	120	101	10.1	545	3632	16798	54026	17	1220	23	0.17888986784141	0.205198237885463	0.00574008810572687	0.761881057268722	1285915	3754199	1
101	11_22_CA_0011-sil	LL	49	31	343	891	1662	163	8	111	85	10625	493	3632	13166	30872	18	616	16	0.236162995594714	0.184224669603524	0.00631718061674009	0.788392070484581	1312526	3080137	5
102	11_22_CA_0012-sil	LL	69	37	186	585	1198	150	12	51	49	4083	281	3632	7718	34958	14	375	14	0.213193832599119	0.259026431718062	0.00959471365638766	0.670753303964758	1250249	3590949	6
103	11_22_CA_0013-sil	LL	72	38	356	947	2130	197	10	115	92	9.2	521	3632	7718	41768	18	755	19	0.201096916299559	0.210656387665198	0.00618061674008811	0.692748898678414	1285337	3062614	5
104	11_22_CA_0014-sil	LL	76	39	319	831	1534	157	14	103	80	5714	457	4086	7718	29056	20	477	16	0.257709251101322	0.191519823788546	0.00740528634361233	0.783383259911894	1309169	2147742	5
105	11_22_CA_0015-sil	LL	99	44	394	962	1833	177	14	128	92	6571	552	4.54	12258	48578	21	1207	20	0.268850220264317	0.185784140969163	0.00683700440528634	0.736660792951542	1325721	2234687	5
106	11_22_CA_0016-sil	LL	56	32	238	646	1541	159	11	68	65	5909	339	4086	8172	32688	14	508	17	0.19088986784141	0.247612334801762	0.00897797356828194	0.766986784140969	1265442	3355583	4
107	11_22_CA_0017-sil	LL	52	33	271	664	1545	162	9	62	50	5556	362	4086	11804	29964	17	422	17	0.209162995594714	0.244092511013216	0.00923788546255506	0.741348017621145	1295994	2930499	4
108	11_22_CA_0018-sil	LL	54	33	243	569	943	120	9	90	63	7	346	3632	5448	31326	15	367	14	0.314061674008811	0.220740088105727	0.0125286343612335	0.818625550660793	128726	1780201	6
109	11_22_CA_0019-sil	LL	32	25	153	457	790	116	10	64	58	5.8	259	2.27	4994	22.7	12	366	12	0.234590308370044	0.258621145374449	0.0116255506607929	0.74079295154185	1282802	2164565	6
110	11_22_CA_0020-sil	LL	69	38	252	721	1257	142	14	96	68	4857	400	3632	7264	29.51	19	531	14	0.255030837004405	0.199488986784141	0.00791629955947136	0.779977973568282	1328708	208806	6
111	12_23_CA_0001-sil	LL	107	50	361	785	1550	163	14	107	82	5857	478	4.54	13.62	38.59	26	650	16	0.301810572687225	0.216176211453744	0.0103083700440529	0.730995594713656	1314691	1950726	5
112	12_23_CA_0002-sil	LL	83	44	326	864	1316	148	14	94	74	5286	463	3632	16344	33596	23	674	17	0.311	0.174770925110132	0.00712775330396476	0.750281938325991	1344558	1904869	5
113	12_23_CA_0003-sil	LL	66	39	420	1065	2104	188	13	126	85	6538	597	2724	16798	45854	23	608	18	0.230911894273128	0.17952422907489	0.00559911894273128	0.752167400881057	1333865	2418696	5
114	12_23_CA_0004-sil	LL	74	47	262	725	1418	149	12	69	60	5	363	3632	14528	28602	18	439	14	0.236678414096916	0.206819383259912	0.00815859030837004	0.805898678414097	1274816	1855389	6
115	12_23_CA_0005-sil	LL	108	56	252	589	1041	127	13	71	60	4615	331	2724	12712	26786	18	365	14	0.345960352422908	0.218713656387665	0.0133436123348018	0.806277533039648	1313189	1093403	6
116	12_23_CA_0006-sil	LL	56	35	254	578	1013	129	7	69	63	9	320	4086	9534	25424	19	321	14	0.30631718061674	0.227418502202643	0.0120881057268722	0.762920704845815	1315292	1864469	6
117	12_23_CA_0007-sil	LL	82	44	261	632	1289	151	14	60	55	3929	333	3178	14982	37228	16	593	16	0.266462555066079	0.247202643171806	0.011647577092511	0.715383259911894	1246524	2222442	6
118	12_23_CA_0008-sil	LL	65	32	215	530	991	123	9	62	53	5889	287	4.54	9988	24.97	17	364	13	0.283277533039648	0.234964757709251	0.0128149779735683	0.81936563876652	12938	1923388	6
119	12_23_CA_0009-sil	LL	102	51	236	624	1421	155	17	71	69	4059	335	3178	9.08	31.78	16	487	16	0.238035242290749	0.250458149779736	0.0111277533039648	0.745242290748899	1269842	245275	6
120	12_23_CA_0011-sil	LL	95	41	313	939	2042	210	12	70	71	5917	456	4.54	13166	54934	18	739	21	0.199753303964758	0.220035242290749	0.00560352422907489	0.5795859030837	1292391	4968607	3
121	12_23_CA_0012-sil	LL	77	38	257	655	1259	148	11	69	65	5909	349	4086	6.81	32234	19	423	15	0.265383259911894	0.238339207048458	0.0108237885462555	0.718052863436123	1274137	228551	6
122	12_23_CA_0013-sil	LL	78	37	367	1066	1895	175	11	125	97	8818	572	4.54	14982	37682	25	484	16	0.234590308370044	0.166273127753304	0.00501762114537445	0.773568281938326	1313337	3033858	5
123	12_23_CA_0014-sil	LL	49	28	366	981	1764	177	7	111	82	11714	539	3178	15436	40406	23	718	18	0.235149779735683	0.18120704845815	0.00544493392070485	0.705449339207048	1334559	2647011	5
124	12_23_CA_0015-sil	LL	92	40	345	786	1480	162	12	118	83	6917	491	4.54	9988	35412	19	692	17	0.295127753303965	0.208237885462555	0.00908810572687225	0.710004405286344	1294096	2403606	5
125	12_23_CA_0017-sil	LL	62	37	331	919	1656	163	11	104	89	8091	487	3632	6356	30418	19	543	15	0.237616740088106	0.180563876651982	0.00605286343612335	0.781361233480176	1297068	263999	5
126	12_23_CA_0018-sil	LL	59	35	203	701	1097	134	14	84	62	4429	359	3632	6356	26332	16	390	14	0.238013215859031	0.193149779735683	0.00677973568281938	0.763488986784141	1354873	2047277	6
127	12_23_CA_0019-sil	LL	71	37	235	835	1501	154	13	86	85	6538	411	3178	11804	31.78	18	462	16	0.203933920704846	0.184083700440529	0.00547136563876652	0.791704845814978	1307717	3055061	5
128	12_23_CA_0020-sil	LL	62	33	281	914	1418	147	9	100	80	8889	466	3632	12712	27694	23	536	15	0.241577092511013	0.161361233480176	0.00516299559471366	0.821017621145374	1341579	2078293	5
129	12_24_CA_0002-sil	LL	59	32	273	747	1364	151	9	88	78	8667	402	3632	12712	34.05	18	577	16	0.2434140969163	0.203867841409692	0.00762995594713656	0.754303964757709	1288097	2097631	4
130	12_24_CA_0003-sil	LL	84	38	351	1125	1897	169	11	142	97	8818	600	4.54	13166	34.05	24	658	17	0.229281938325991	0.150616740088106	0.0043568281938326	0.837819383259912	132638	2672541	5
131	12_24_CA_0004-sil	LL	94	43	347	1169	1684	172	20	128	95	4.75	591	4086	14074	33142	24	688	16	0.261854625550661	0.150308370044053	0.00422907488986784	0.714550660792952	1344011	1756688	5
132	12_24_CA_0005-sil	LL	82	41	280	971	1931	180	11	88	87	7909	471	3632	17706	36774	21	702	17	0.187638766519824	0.184202643171806	0.00476651982378855	0.748788546255507	130747	3056475	5
133	12_24_CA_0006-sil	LL	90	45	217	684	1348	154	14	66	59	4214	345	3632	8626	35412	18	591	15	0.227700440528634	0.220709251101322	0.00788546255506608	0.71109691629956	1272274	2608916	6
134	12_24_CA_0007-sil	LL	70	39	247	602	959	132	11	102	62	5636	372	3632	9.08	31326	18	337	13	0.330361233480176	0.217894273127753	0.0108325991189427	0.690748898678414	1320827	2155054	6
135	12_24_CA_0008-sil	LL	65	37	281	903	1396	144	15	109	87	5.8	469	2724	13166	26786	22	400	14	0.247480176211454	0.160903083700441	0.00544052863436123	0.849436123348018	1329816	1845113	5
136	12_24_CA_0009-sil	LL	58	31	263	796	1269	142	10	88	63	6.3	403	3632	9.08	33142	20	341	14	0.253339207048458	0.183281938325991	0.00670044052863436	0.787330396475771	132052	2100155	6
137	12_24_CA_0010-sil	LL	67	35	352	953	1947	185	13	98	73	5615	502	3632	10896	39952	19	432	19	0.215295154185022	0.196810572687225	0.00597356828193833	0.716436123348018	1295933	3193053	5
138	12_24_CA_0011-sil	LL	69	39	274	549	1040	131	6	66	44	7333	319	4.54	10442	26786	18	272	15	0.330277533039648	0.238312775330396	0.0143348017621145	0.764339207048458	1312536	1791392	6
139	12_24_CA_0012-sil	LL	66	38	205	497	924	123	11	55	46	4182	266	3632	8626	21792	18	237	12	0.293779735682819	0.253982378854626	0.0145330396475771	0.766779735682819	1288745	1929898	6
140	12_24_CA_0014-sil	LL	51	33	294	903	1431	158	11	105	85	7727	466	2724	13.62	33142	18	360	16	0.241422907488987	0.177885462555066	0.00551982378854626	0.722541850220264	133787	2693936	5
141	12_24_CA_0015-sil	LL	61	35	295	885	1875	177	10	80	75	7.5	434	3178	10896	42676	19	533	17	0.19015859030837	0.204246696035242	0.00597797356828194	0.753352422907489	1273762	3519737	5
142	12_24_CA_0016-sil	LL	75	41	194	729	1122	138	11	61	56	5091	332	4086	9534	29964	19	365	15	0.239383259911894	0.186942731277533	0.006215859030837	0.742867841409692	1311274	2259054	6
143	12_24_CA_0017-sil	LL	70	35	295	1161	1808	173	12	119	90	7.5	545	4086	10896	31.78	22	521	17	0.201863436123348	0.14852422907489	0.00340088105726872	0.763488986784141	1344446	2995533	5
144	12_24_CA_0018-sil	LL	61	36	278	1008	1966	182	12	95	85	7083	482	3178	17706	32234	16	405	18	0.172621145374449	0.17879295154185	0.00412334801762114	0.747145374449339	129173	3574278	5
145	12_24_CA_0019-sil	LL	72	44	286	1025	1984	187	13	101	96	7385	493	2724	16798	37682	17	581	17	0.180123348017621	0.181779735682819	0.00426431718061674	0.716154185022026	1329101	3555825	5
146	12_24_CA_0020-sil	LL	67	35	224	1014	1690	178	9	77	73	8111	434	3178	15.89	38136	23	630	17	0.172356828193833	0.174515418502203	0.0035374449339207	0.674096916299559	1261083	3927185	5
147	13_25_CA_0003-sil	BL	81	42	326	959	2577	207	8	86	88	11	474	4086	12258	53118	12	1206	24	0.158022026431718	0.212515418502203	0.00541850220264317	0.758929515418502	1252344	3778469	3
148	13_25_CA_0004-sil	BL	64	34	265	882	1934	179	7	66	73	10429	413	3632	9988	34958	18	707	19	0.170321585903084	0.204669603524229	0.00540528634361233	0.757810572687225	1268708	3003025	3
149	13_25_CA_0005-sil	BL	64	37	211	745	1443	160	12	76	66	5.5	360	4086	9.08	37682	18	637	18	0.190779735682819	0.212696035242291	0.00607488986784141	0.703955947136564	1303799	3353196	5
150	13_25_CA_0006-sil	BL	64	38	211	772	1647	174	7	67	70	10	350	3632	11.35	38136	16	598	18	0.166991189427313	0.221581497797357	0.00558590308370044	0.681044052863436	1267513	3827317	3
151	13_25_CA_0007-sil	BL	57	32	247	794	1721	167	8	78	74	9.25	395	4086	13166	36.32	17	604	18	0.176911894273128	0.20715859030837	0.00589867841409692	0.77695154185022	1292279	2883224	3
152	13_25_CA_0008-sil	BL	60	32	288	979	1835	170	10	104	77	7.7	491	4086	10896	35866	19	750	18	0.189757709251101	0.174136563876652	0.00457709251101322	0.795625550660793	1311978	2637753	5
153	13_25_CA_0009-sil	BL	77	35	242	882	2091	198	9	100	83	9222	444	4.54	18.16	39498	15	676	20	0.152867841409692	0.219647577092511	0.00494713656387665	0.670704845814978	1280688	507105	3
154	13_25_CA_0010-sil	BL	60	34	303	1134	2933	237	4	103	84	21	519	3632	22.7	48124	19	1028	23	0.123942731277533	0.206519823788546	0.0034625550660793	0.655105726872247	1238799	5980087	1
155	13_25_CA_0011-sil	BL	68	36	315	931	2288	192	5	96	84	16.8	480	4994	24.97	40.86	16	909	22	0.16715859030837	0.202057268722467	0.00534361233480176	0.783176211453744	1266409	3245888	2
156	13_25_CA_0012-sil	BL	62	35	353	1005	1614	157	11	102	88	8	523	4086	12712	32688	23	479	16	0.25711013215859	0.157035242290749	0.00519823788546256	0.819555066079295	1365111	1874553	5
157	13_25_CA_0013-sil	BL	63	35	287	782	2302	184	7	71	71	10143	396	4086	16798	40.86	14	683	21	0.151779735682819	0.234356828193833	0.00714977973568282	0.857819383259912	1224288	3819693	3
158	13_25_CA_0014-sil	BL	72	37	256	563	1428	151	10	63	59	5.9	318	4086	9.08	31.78	16	536	16	0.229330396475771	0.268392070484581	0.0130528634361233	0.790070484581498	1250688	2360787	6
159	13_25_CA_0015-sil	BL	70	35	324	975	1670	161	9	105	96	10667	503	4086	12712	31326	22	666	16	0.235876651982379	0.166044052863436	0.00525550660792952	0.80795154185022	1330801	219873	5
160	13_25_CA_0016-sil	BL	78	36	331	1072	2029	182	6	106	90	15	527	4086	16344	42676	18	957	20	0.201251101321586	0.169374449339207	0.00443171806167401	0.767242290748899	1307772	3376454	2
161	13_25_CA_0017-sil	BL	67	39	539	1491	3465	240	3	152	125	41667	780	4.54	28148	65.83	15	2877	32	0.174748898678414	0.158748898678414	0.00331718061674009	0.75336563876652	1313782	3567207	1
162	13_25_CA_0018-sil	BL	59	33	445	1313	3229	228	5	121	116	23.2	661	4.54	16344	43.13	18	1299	24	0.15595154185022	0.172484581497797	0.00363436123348018	0.782867841409692	1266409	3851847	1
163	13_25_CA_0019-sil	BL	48	34	500	1334	2838	220	9	139	108	12	717	2.27	21338	40406	19	947	23	0.193004405286344	0.165726872246696	0.00391629955947137	0.738700440528634	1328641	3194238	2
164	13_25_CA_0020-sil	BL	80	38	483	1393	2470	205	9	167	138	15333	746	4994	32234	39952	23	1225	23	0.22768281938326	0.146612334801762	0.0036079295154185	0.737035242290749	1337664	2159415	1
165	13_26_CA_0002-sil	BL	74	40	402	1097	3590	278	6	87	83	13833	553	3632	20884	58566	20	1426	28	0.132704845814978	0.249947136563877	0.00483700440528634	0.583387665198238	1237794	5965301	1
166	13_26_CA_0003-sil	BL	92	47	312	705	2307	202	10	63	56	5.6	379	3178	17706	52.21	12	972	23	0.174920704845815	0.283757709251101	0.00998237885462555	0.708651982378855	1236217	418863	3
167	13_26_CA_0004-sil	BL	94	48	292	783	1902	194	11	94	93	8455	421	3178	15436	47216	16	982	21	0.203303964757709	0.248330396475771	0.00793832599118943	0.633088105726872	1259539	3267759	3
168	13_26_CA_0005-sil	BL	61	32	175	376	1215	138	3	36	35	11667	214	4086	15.89	30418	11	336	19	0.194449339207048	0.352396475770925	0.0192246696035242	0.796127753303965	1214734	3254131	4
169	13_26_CA_0008-sil	BL	60	32	218	904	1860	182	7	84	72	10286	404	4086	12258	40406	20	646	18	0.149700440528634	0.198022026431718	0.00416299559471366	0.708920704845815	1273515	3671217	3
170	13_26_CA_0011-sil	BL	66	36	324	853	1821	180	9	96	79	8778	453	3632	9534	38136	17	737	17	0.214343612334802	0.214845814977974	0.00698678414096916	0.706303964757709	1323257	2982955	5
171	13_26_CA_0012-sil	BL	80	43	231	708	1550	157	8	60	59	7375	344	4994	13.62	29.51	20	415	15	0.200625550660793	0.21795154185022	0.00752422907488987	0.789387665198238	1255468	2213449	5
172	13_26_CA_0013-sil	BL	57	32	287	693	1701	171	6	57	54	9	353	4086	19976	37228	16	513	18	0.202277533039648	0.247132158590308	0.00901321585903084	0.729625550660793	1236962	3071535	3
173	13_26_CA_0014-sil	BL	65	34	245	829	1986	184	7	90	76	10857	417	4.54	10442	36.32	15	774	21	0.156211453744493	0.218859030837004	0.00552422907488987	0.738237885462555	1258407	4461087	3
174	13_26_CA_0017-sil	BL	63	32	306	933	2457	204	7	107	94	13429	485	4.54	14982	44492	17	879	21	0.150083700440529	0.217453744493392	0.00528193832599119	0.74457268722467	1287886	4345822	2
175	13_26_CA_0018-sil	BL	43	30	305	859	1995	179	7	108	78	11143	465	3178	12258	40.86	16	671	18	0.174101321585903	0.207215859030837	0.00587224669603524	0.785325991189427	1294212	3705175	2
176	14_27_CA_0002-sil	BL	87	53	418	910	1766	173	13	128	96	7385	548	1362	9988	39498	20	841	18	0.285770925110132	0.196352422907489	0.00812775330396476	0.73784140969163	131872	1967299	5
177	14_27_CA_0003-sil	BL	74	37	324	664	1554	163	10	78	76	7.6	385	3632	8172	37682	18	570	17	0.25673127753304	0.253079295154185	0.0120528634361233	0.732938325991189	124958	2547312	5
178	14_27_CA_0004-sil	BL	66	38	272	728	1725	163	8	74	75	9375	375	2724	16798	29964	17	477	18	0.196061674008811	0.225220264317181	0.00811453744493392	0.815960352422907	1265769	2333454	4
179	14_27_CA_0005-sil	BL	78	43	273	639	1559	166	6	83	76	12667	365	4086	16798	35866	16	569	18	0.225290748898678	0.252334801762115	0.0102334801762115	0.713330396475771	1262486	2610903	5
180	14_27_CA_0006-sil	BL	55	32	222	661	1190	138	6	74	62	10333	344	4086	9988	26332	14	424	15	0.232784140969163	0.204577092511013	0.00764757709251101	0.784920704845815	126668	2184888	4
181	14_27_CA_0007-sil	BL	44	27	285	781	1949	184	6	83	80	13333	416	3632	7718	37228	13	897	20	0.168691629955947	0.234546255506608	0.00668722466960352	0.720713656387665	1265324	3466128	3
182	14_27_CA_0008-sil	BL	38	26	256	835	1440	174	6	86	70	11667	415	3178	16798	41768	13	625	17	0.204171806167401	0.207903083700441	0.0052511013215859	0.59520704845815	1297298	2240023	3
183	14_27_CA_0009-sil	BL	49	29	290	981	2032	192	7	97	87	12429	481	3632	13.62	46762	15	961	21	0.167185022026432	0.194925110132159	0.00440969162995595	0.693925110132159	1298628	3695163	2
184	14_27_CA_0010-sil	BL	65	34	346	1071	2227	190	7	109	99	14143	544	4086	25424	38.59	18	793	20	0.184621145374449	0.175559471365639	0.0043920704845815	0.77163436123348	1296237	2728593	2
185	14_27_CA_0011-sil	BL	46	31	269	786	1707	160	6	60	60	10	376	3178	15.89	34.05	20	444	17	0.184832599118943	0.20068281938326	0.00619823788546256	0.832823788546255	1280605	2834768	4
186	14_27_CA_0012-sil	BL	68	38	225	881	1508	157	11	91	78	7091	424	3178	14528	30418	16	688	18	0.194409691629956	0.172872246696035	0.00446255506607929	0.768052863436123	1292801	2754689	5
187	14_27_CA_0013-sil	BL	74	37	233	721	1320	146	10	74	67	6.7	356	4.54	7718	29964	14	380	15	0.232026431718062	0.201819383259912	0.00733480176211454	0.776339207048458	1307997	2493503	4
188	14_27_CA_0014-sil	BL	74	43	308	1080	2787	213	8	101	99	12375	495	2.27	17706	39498	14	821	22	0.13715859030837	0.193577092511013	0.00395154185022026	0.76915859030837	1243581	4649311	2
189	14_27_CA_0015-sil	BL	56	33	264	837	1267	148	8	102	92	11.5	429	4.54	7264	28602	18	548	15	0.252431718061674	0.178132158590308	0.00585903083700441	0.731229074889868	1347201	2462237	5
190	14_27_CA_0016-sil	BL	87	39	260	622	1106	146	13	66	63	4846	333	4.54	9534	36.32	15	472	16	0.314180616740088	0.241559471365639	0.011920704845815	0.650202643171806	1296345	1951445	6
191	14_27_CA_0017-sil	BL	57	31	213	550	927	119	11	62	53	4818	302	4086	9.08	24516	13	331	14	0.290674008810573	0.216462555066079	0.0111321585903084	0.817361233480176	1315103	1747118	6
192	14_27_CA_0018-sil	BL	61	33	247	757	1262	148	8	80	65	8125	387	3178	19068	30418	16	372	15	0.243832599118943	0.196145374449339	0.00681057268722467	0.72611013215859	1305813	3106709	4
193	14_27_CA_0019-sil	BL	64	39	281	828	1251	136	12	85	81	6.75	413	3178	13166	26332	19	493	15	0.275559471365639	0.166528634361233	0.00645814977973568	0.84488986784141	1350819	1572632	5
194	14_27_CA_0020-sil	BL	58	34	289	884	1655	159	8	101	90	11.25	463	2.27	14074	30418	18	575	17	0.209779735682819	0.177753303964758	0.00545814977973568	0.823480176211454	1329625	251499	5
195	14_28_CA_0002-sil	BL	67	35	227	583	938	128	8	77	64	8	316	4086	8626	24.97	16	299	13	0.31284140969163	0.219577092511013	0.0108854625550661	0.7215859030837	1310125	2107964	6
196	14_28_CA_0004-sil	BL	69	39	360	1204	2472	199	8	123	97	12125	590	3178	19068	42222	20	1154	20	0.173330396475771	0.163462555066079	0.00363876651982379	0.785480176211454	1306271	3054926	2
197	14_28_CA_0005-sil	BL	48	29	289	788	1541	160	5	94	73	14.6	431	3632	9.08	34958	15	702	19	0.218704845814978	0.201894273127753	0.00677533039647577	0.760251101321586	13249	3337176	2
198	14_28_CA_0006-sil	BL	80	43	191	368	758	116	8	45	52	6.5	214	4086	9534	24516	13	304	13	0.357977973568282	0.324013215859031	0.0267224669603524	0.710982378854626	1223403	1751749	6
199	14_28_CA_0007-sil	BL	70	37	320	949	2350	204	9	94	77	8556	486	3178	14528	42676	14	828	22	0.166242290748899	0.214030837004405	0.00538766519823789	0.707471365638766	128023	3731013	2
200	14_28_CA_0008-sil	BL	59	33	238	827	1473	156	9	68	62	6889	375	3632	7718	39952	15	785	17	0.201687224669604	0.188233480176211	0.00542290748898678	0.758982378854625	1294045	2629177	4
201	14_28_CA_0009-sil	BL	74	39	256	780	2441	202	6	77	70	11667	394	3632	9534	45.4	10	1102	24	0.134859030837004	0.253775330396476	0.00651101321585903	0.749788546255507	1235059	5363895	3
202	14_28_CA_0010-sil	BL	69	37	315	1040	2134	192	7	100	90	12857	510	3178	14528	48124	14	975	24	0.179678414096916	0.180964757709251	0.00425991189427313	0.723696035242291	1306864	3175001	2
203	14_28_CA_0013-sil	BL	74	38	324	978	2253	193	8	90	88	11	477	3632	18.16	37682	14	766	21	0.17679295154185	0.196995594713656	0.00519383259911894	0.757008810572687	1287376	3574272	2
204	14_28_CA_0014-sil	BL	60	35	220	509	1257	148	7	51	44	6286	278	3632	13166	30418	15	429	15	0.223334801762115	0.29068281938326	0.0136035242290749	0.720837004405286	1236881	2675349	4
205	14_28_CA_0016-sil	BL	74	38	355	1212	2365	221	8	86	86	10.75	557	4.54	16798	49486	19	1162	23	0.181343612334802	0.181224669603524	0.00361233480176211	0.606779735682819	1295149	4327714	1
206	14_28_CA_0017-sil	BL	64	37	240	616	1158	141	7	57	57	8143	313	3632	13.62	27694	17	371	15	0.262488986784141	0.227405286343612	0.0100088105726872	0.737299559471366	1281473	2129765	4
207	14_28_CA_0018-sil	BL	70	39	266	839	1625	165	4	85	76	19	421	4994	12712	45.4	17	949	23	0.206660792951542	0.190039647577092	0.00556387665198238	0.745555066079295	1298351	2545996	2
208	14_28_CA_0019-sil	BL	62	32	232	676	1332	147	7	71	63	9	340	4086	6.81	26786	13	331	15	0.220502202643172	0.216506607929515	0.00799559471365639	0.773607929515418	129042	2238536	4
209	15_29_CA_0001-sil	BL	63	35	275	969	1396	149	9	126	89	9889	492	4.54	14982	27.24	21	414	16	0.242779735682819	0.152224669603524	0.00443612334801762	0.788422907488987	1360368	2095337	5
210	15_29_CA_0002-sil	BL	59	33	314	1012	2187	187	6	102	93	15.5	504	4.54	17706	39044	26	853	21	0.170396475770925	0.180779735682819	0.00439647577092511	0.789334801762115	1285179	3394014	2
211	15_29_CA_0005-sil	BL	63	35	484	1401	3222	230	7	167	146	20857	765	3178	26332	49.94	20	1589	24	0.169823788546256	0.162938325991189	0.00345374449339207	0.765810572687225	1308342	3488902	1
212	15_29_CA_0006-sil	BL	65	37	293	913	1940	190	6	101	74	12333	459	3632	14982	45854	16	974	23	0.184458149779736	0.205312775330396	0.00527753303964758	0.678691629955947	1304607	3075626	2
213	15_29_CA_0007-sil	BL	33	26	321	1010	2293	190	5	88	84	16.8	497	3178	11804	36.32	16	740	21	0.154555066079295	0.185145374449339	0.0042511013215859	0.802079295154185	1299189	3312877	2
214	15_29_CA_0008-sil	BL	47	29	389	1054	1951	181	5	107	99	19.8	553	3178	16344	34504	21	543	19	0.223850220264317	0.170621145374449	0.00486784140969163	0.747030837004405	1351319	25659	2
215	15_29_CA_0010-sil	BL	85	39	319	973	2542	227	4	82	76	19	479	4994	16798	54934	14	1094	25	0.159092511013216	0.229325991189427	0.00517621145374449	0.618660792951542	1267027	4854932	3
216	15_29_CA_0011-sil	BL	59	33	330	1136	1725	168	11	130	90	8182	580	3178	15.89	34958	22	646	17	0.225453744493392	0.147806167400881	0.00380616740088106	0.772356828193833	1366132	2609914	5
217	15_29_CA_0012-sil	BL	77	43	306	1348	3265	235	8	113	98	12.25	592	3178	10442	46308	17	910	24	0.11747577092511	0.172114537444934	0.00257709251101322	0.740484581497797	1306716	4541382	1
218	15_29_CA_0013-sil	BL	47	29	318	1042	1727	177	4	104	86	21.5	516	3178	9988	51756	13	1262	23	0.211449339207048	0.167669603524229	0.00411453744493392	0.692264317180617	1318542	2679304	2
219	15_29_CA_0014-sil	BL	54	31	287	1094	1964	185	10	105	98	9.8	514	3632	12258	42676	23	447	16	0.173303964757709	0.17031718061674	0.00361674008810573	0.719493392070485	1355128	3729781	5
220	15_29_CA_0015-sil	BL	65	36	248	1042	1380	146	11	111	86	7818	489	4086	9.08	34504	23	516	15	0.2264140969163	0.139057268722467	0.00356387665198238	0.814162995594714	1367796	2208637	5
221	15_29_CA_0016-sil	BL	70	40	212	749	1889	176	7	76	61	8714	365	5448	15.89	38.59	13	596	21	0.149770925110132	0.22763436123348	0.00593832599118943	0.765092511013216	1244779	3616393	3
222	15_29_CA_0017-sil	BL	50	36	324	1245	2392	198	10	115	98	9.8	583	2724	23154	41768	21	832	20	0.156198237885463	0.158057268722467	0.00299559471365639	0.767185022026432	130277	3092016	2
223	15_29_CA_0018-sil	BL	52	30	438	1051	2414	212	6	142	123	20.5	617	4086	18.16	53572	17	1202	22	0.203083700440529	0.200171806167401	0.00550220264317181	0.676370044052863	1301475	3695096	1
224	15_29_CA_0019-sil	BL	76	36	427	1548	3110	233	8	167	140	17.5	773	4086	14074	46308	25	1162	22	0.16184140969163	0.149955947136564	0.00262114537444934	0.720431718061674	1315422	3874833	1
225	15_29_CA_0020-sil	BL	46	27	259	887	1833	174	4	88	78	19.5	435	4086	15436	45.4	17	923	21	0.166154185022026	0.192568281938326	0.00468281938325991	0.759656387665198	1288156	3302155	2
226	15_29_CA_0021-sil	BL	56	32	278	1034	2006	181	7	96	86	12286	481	3632	24062	41314	16	838	20	0.166083700440529	0.173797356828194	0.00387224669603524	0.771894273127753	1282094	3179403	2
227	15_29_CA_0023-sil	BL	56	35	279	1061	2015	181	4	103	87	21.75	489	3632	11.35	45.4	15	947	21	0.165977973568282	0.167436123348018	0.00358149779735683	0.769806167400881	1257277	3530334	2
228	15_30_CA_0001-sil	BL	107	48	239	658	1314	152	14	62	53	3786	338	4.54	9988	30872	20	325	14	0.262964757709251	0.230581497797357	0.0100440528634361	0.718374449339207	1253739	2261445	6
229	15_30_CA_0002-sil	BL	78	39	372	1149	2550	202	9	104	97	10778	563	3178	15436	40406	20	780	20	0.176537444933921	0.175114537444934	0.00426872246696035	0.788519823788546	128414	3271282	2
230	15_30_CA_0004-sil	BL	57	34	191	578	1658	173	5	54	47	9.4	279	3178	13166	42222	10	474	18	0.149674008810573	0.294982378854626	0.00902202643171806	0.692735682819383	1247498	4823752	4
231	15_30_CA_0005-sil	BL	51	30	259	824	1346	155	5	82	68	13.6	407	3632	6356	40.86	16	616	17	0.230387665198238	0.187502202643172	0.00568281938325991	0.701488986784141	1290413	2026705	2
232	15_30_CA_0006-sil	BL	55	30	428	1237	3930	258	5	96	88	17.6	602	3632	28148	43584	19	1204	27	0.122872246696035	0.207907488986784	0.00394273127753304	0.742581497797357	126111	5191026	1
233	15_30_CA_0007-sil	BL	61	35	255	886	1977	176	6	72	75	12.5	413	3632	14528	49486	13	1200	23	0.160092511013216	0.195162995594714	0.0048942731277533	0.802678414096916	125582	3823016	3
234	15_30_CA_0009-sil	BL	66	35	306	1216	2683	205	6	109	101	16833	555	3632	16798	42222	22	907	20	0.138687224669604	0.166449339207048	0.00308810572687225	0.804083700440529	1261078	3844115	1
235	15_30_CA_0010-sil	BL	61	33	270	1055	2889	222	7	78	74	10571	475	3632	16798	50394	14	1093	24	0.114537444933921	0.208581497797357	0.0036784140969163	0.738136563876652	1215088	5438941	3
236	15_30_CA_0011-sil	BL	59	33	235	893	1814	183	7	65	52	7429	387	3632	18.16	47216	15	727	19	0.16225550660793	0.203224669603524	0.00455066079295154	0.679171806167401	1257806	3327261	3
237	15_30_CA_0012-sil	BL	74	37	231	971	2007	182	8	92	75	9375	436	4086	18614	39952	15	768	19	0.151995594713656	0.185220264317181	0.00396916299559471	0.761070484581498	1283294	40663	2
238	15_30_CA_0013-sil	BL	60	33	228	848	1745	173	5	81	75	15	400	3632	10896	34958	15	612	18	0.165374449339207	0.202008810572687	0.00492070484581498	0.729162995594714	1303461	4289906	2
239	15_30_CA_0014-sil	BL	52	30	282	941	2277	187	8	66	68	8.5	432	2724	14074	54026	15	934	21	0.146665198237885	0.196898678414097	0.00463876651982379	0.81573127753304	1271398	30607	3
240	15_30_CA_0015-sil	BL	73	42	207	614	1138	135	10	77	68	6.8	325	3178	10442	32234	19	447	15	0.245775330396476	0.217581497797357	0.00914977973568282	0.786277533039648	1282478	2703955	6
241	15_30_CA_0016-sil	BL	67	38	243	783	1753	178	6	68	65	10833	374	3632	26786	39952	14	778	20	0.176929515418502	0.220938325991189	0.00602202643171806	0.697405286343612	1269421	4165534	3
242	15_30_CA_0017-sil	BL	63	34	382	1338	2817	214	6	135	111	18.5	645	4086	22246	40406	22	1035	22	0.158162995594714	0.159211453744493	0.00309691629955947	0.772594713656388	1317691	3706262	1
243	15_30_CA_0018-sil	BL	42	27	229	1016	1785	179	5	80	69	13.8	435	3632	23608	37682	14	551	19	0.151797356828194	0.174616740088106	0.0032511013215859	0.702770925110132	1295427	4087184	2
244	15_30_CA_0019-sil	BL	57	34	297	1249	2327	199	8	92	76	9.5	536	3632	28602	42676	19	696	22	0.152136563876652	0.157515418502203	0.00279735682819383	0.741171806167401	1289062	3734766	1
245	15_30_CA_0020-sil	BL	53	31	301	999	1866	179	5	109	93	18.6	501	4086	16344	34.05	19	768	19	0.189916299559471	0.178766519823789	0.00444933920704846	0.733022026431718	1304534	3064801	2
246	16_31_CA_0001-sil	BL	63	36	400	1053	2133	188	11	127	98	8909	584	4086	19976	42676	19	1222	21	0.217374449339207	0.180061674008811	0.00533480176211454	0.756806167400881	1333351	2423435	2
247	16_31_CA_0002-sil	BL	70	39	324	784	2215	195	5	95	79	15.8	445	4.54	19068	40.86	13	1142	23	0.178044052863436	0.242656387665198	0.00767400881057269	0.731929515418502	1244282	3256323	3
248	16_31_CA_0003-sil	BL	70	35	261	757	1887	188	9	82	72	8	397	4086	8172	50394	13	821	20	0.175074889867841	0.246198237885463	0.00715859030837004	0.674458149779736	1299469	3899994	3
249	16_31_CA_0004-sil	BL	74	37	331	846	1671	169	10	102	90	9	471	4.54	11804	35412	22	577	17	0.242339207048458	0.199140969162996	0.00709691629955947	0.738299559471366	1321487	2172561	5
250	16_31_CA_0005-sil	BL	85	39	494	952	1803	172	10	140	103	10.3	602	4086	15436	34.05	28	766	19	0.321101321585903	0.182277533039648	0.00818502202643172	0.767273127753304	1334437	1745447	5
251	16_31_CA_0006-sil	BL	57	36	324	996	1983	197	7	118	94	13429	522	3632	16344	48578	14	1084	22	0.192237885462555	0.193762114537445	0.00461233480176211	0.638828193832599	1306296	345738	2
252	16_31_CA_0007-sil	BL	49	28	385	1238	2181	192	10	140	112	11.2	634	3178	19522	38.59	20	954	19	0.199127753303965	0.155766519823789	0.0035726872246696	0.739718061674009	1331967	2628245	2
253	16_31_CA_0008-sil	BL	53	29	274	787	1467	155	10	87	74	7.4	416	3632	8172	32234	17	604	17	0.222577092511013	0.195647577092511	0.00653303964757709	0.766955947136564	1293665	2627194	4
254	16_31_CA_0009-sil	BL	59	32	383	920	2196	194	7	99	78	11143	504	3632	24062	45854	17	1000	23	0.20163436123348	0.212528634361233	0.00666960352422907	0.732502202643172	1271005	2785572	2
255	16_31_CA_0010-sil	BL	64	35	467	1074	2881	237	6	125	102	17	615	3178	18.16	49032	17	1273	23	0.184418502202643	0.222079295154185	0.00584140969162996	0.642162995594714	1276699	3914372	1
256	16_31_CA_0011-sil	BL	50	29	341	859	1738	168	6	90	67	11167	468	3632	12258	38.59	19	623	19	0.225154185022026	0.195312775330396	0.00661233480176211	0.769828193832599	1297406	2287473	2
257	16_31_CA_0012-sil	BL	54	32	458	1005	2365	215	4	115	106	26.5	588	4086	14982	41768	18	1022	23	0.216453744493392	0.213528634361233	0.00634801762114537	0.643149779735683	1291652	2737167	1
258	16_31_CA_0013-sil	BL	57	33	418	920	2624	210	5	95	86	17.2	513	3632	19068	43584	17	1144	23	0.180911894273128	0.227215859030837	0.00698678414096916	0.747925110132159	1279923	3643109	2
259	16_31_CA_0014-sil	BL	77	47	405	1058	2250	192	10	118	103	10.3	579	4086	14074	43.13	20	959	19	0.214224669603524	0.180920704845815	0.00540088105726872	0.770281938325991	1311241	2107842	5
260	16_31_CA_0015-sil	BL	45	30	445	1189	2278	194	4	148	122	30.5	650	3178	23154	39044	22	1039	20	0.215136563876652	0.161903083700441	0.0042863436123348	0.759801762114537	1341523	2325621	2
261	16_31_CA_0016-sil	BL	52	32	318	864	2123	190	6	98	79	13167	464	3632	17706	41768	18	908	21	0.17452422907489	0.217220264317181	0.00611453744493392	0.742726872246696	1290999	3764031	2
262	16_31_CA_0017-sil	BL	55	29	286	769	1299	142	9	102	88	9778	432	4086	14982	27.24	21	441	14	0.262929515418502	0.187035242290749	0.00743612334801762	0.808480176211454	1330326	1830644	5
263	16_31_CA_0018-sil	BL	56	34	320	1056	2222	187	6	104	90	15	521	4.54	22246	34.05	20	613	19	0.169123348017621	0.174872246696035	0.00412775330396476	0.797982378854626	1288464	3007051	2
264	16_31_CA_0019-sil	BL	57	31	256	949	1981	173	7	94	81	11571	446	4086	13166	33596	16	589	18	0.158281938325991	0.179797356828194	0.00427753303964758	0.836264317180617	1275588	359885	2
265	16_31_CA_0020-sil	BL	49	30	302	918	1978	175	9	95	79	8778	475	3632	7264	39952	14	837	20	0.177797356828194	0.190462555066079	0.00523348017621145	0.81136563876652	1285061	2635407	2
266	16_32_CA_0001-sil	BL	50	28	353	945	2382	208	5	90	85	17	489	4086	15436	43584	16	588	21	0.169140969162996	0.220462555066079	0.00566519823788546	0.689242290748899	1283004	3500484	2
267	16_32_CA_0002-sil	BL	57	35	345	846	2295	192	4	85	82	20.5	454	4086	22.7	34958	16	797	19	0.17547577092511	0.224674008810573	0.00694273127753304	0.783806167400881	1272785	2893283	2
268	16_32_CA_0003-sil	BL	65	35	394	952	2106	185	6	103	85	14167	519	4086	26332	37228	16	730	20	0.217775330396476	0.196621145374449	0.00651101321585903	0.773251101321586	1315693	2454976	2
269	16_32_CA_0004-sil	BL	65	36	357	982	2036	181	6	102	87	14.5	517	3632	17706	47.67	18	956	21	0.207563876651982	0.181074889867841	0.00533480176211454	0.783612334801762	1321726	2649323	2
270	16_32_CA_0005-sil	BL	94	44	397	1002	2381	201	9	123	106	11778	554	4.54	12258	39498	16	798	20	0.206171806167401	0.198519823788546	0.00603964757709251	0.743074889867841	130113	3221419	5
271	16_32_CA_0006-sil	BL	66	37	265	751	1885	169	5	68	66	13.2	375	4.54	10896	39498	14	697	20	0.175907488986784	0.221726872246696	0.00716299559471366	0.828118942731278	1264661	2969131	3
272	16_32_CA_0007-sil	BL	48	31	199	669	1399	149	7	51	53	7571	313	3178	18.16	32234	15	402	17	0.176982378854626	0.219405286343612	0.0067136563876652	0.787828193832599	1270314	2540988	4
273	16_32_CA_0008-sil	BL	66	35	274	1137	2133	193	8	87	82	10.25	506	4086	15436	35866	19	806	21	0.159303964757709	0.167814977973568	0.003215859030837	0.716674008810573	1286245	3355684	2
274	16_32_CA_0009-sil	BL	58	33	339	1156	2909	218	7	105	83	11857	562	4.54	24.97	47216	20	926	23	0.136577092511013	0.186881057268722	0.00366960352422907	0.76963436123348	1270116	3700852	1
275	16_32_CA_0010-sil	BL	56	31	307	1261	2683	210	6	97	85	14167	558	3178	16798	36.32	19	650	21	0.135325991189427	0.165770925110132	0.00284140969162996	0.764594713656388	1288591	3703008	2
276	16_32_CA_0011-sil	BL	59	33	503	1773	3570	255	7	158	146	20857	829	3632	16798	51302	24	1963	25	0.157502202643172	0.144176211453744	0.00225550660792952	0.689123348017621	1313719	4331163	1
277	16_32_CA_0012-sil	BL	42	25	261	1004	2361	190	3	67	60	20	434	4.54	16798	35866	22	683	20	0.128273127753304	0.187079295154185	0.00369162995594714	0.821960352422907	1256578	3544514	2
278	16_32_CA_0013-sil	BL	67	47	299	1042	1756	172	12	90	73	6083	481	3178	23608	34.05	19	604	20	0.208343612334802	0.162590308370044	0.0041057268722467	0.745436123348018	1327427	2460349	5
279	16_32_CA_0014-sil	BL	55	35	363	1379	2853	209	6	127	107	17833	625	3178	29056	47.67	16	1618	26	0.14674449339207	0.150066079295154	0.00272246696035242	0.823933920704846	1281636	3376819	1
280	16_32_CA_0015-sil	BL	54	32	228	758	1700	171	6	72	73	12167	371	4086	17706	31326	15	496	18	0.165669603524229	0.222286343612335	0.006	0.733022026431718	1268832	4177219	3
281	16_32_CA_0017-sil	BL	54	32	283	1057	2405	203	7	99	84	12	492	3178	17706	44946	16	1299	24	0.140198237885463	0.191083700440529	0.00374008810572687	0.730629955947137	1287745	5005939	2
282	16_32_CA_0020-sil	BL	81	38	221	539	983	123	13	61	60	4615	298	4086	10442	25878	16	358	14	0.307713656387665	0.2425859030837	0.0148942731277533	0.822502202643172	1276826	1563344	6
283	16_32_CA_0021-sil	BL	52	31	397	893	1791	170	7	99	90	12857	501	3178	6.81	37682	19	796	18	0.250555066079295	0.195471365638767	0.00741409691629956	0.774546255506608	132379	2341096	5
284	2_03_CA_0001-sil	PP	61	32	390	1224	3004	222	5	98	79	15.8	584	4086	17706	45.4	20	1084	24	0.150255506607929	0.179436123348018	0.00369603524229075	0.764308370044053	1257561	3704353	1
285	2_03_CA_0002-sil	PP	74	35	371	1203	2390	199	5	114	95	19	587	4994	16798	37682	20	938	22	0.186277533039648	0.163215859030837	0.00377533039647577	0.761114537444934	1297114	3078559	1
286	2_03_CA_0007-sil	PP	73	36	414	1342	2312	186	9	137	124	13778	669	4086	19522	35412	24	1073	20	0.210374449339207	0.136947136563877	0.00329955947136564	0.836488986784141	1346836	2370802	1
287	2_03_CA_0008-sil	PP	58	31	297	812	1573	173	8	87	67	8375	439	4086	11804	38.59	18	538	19	0.22531718061674	0.212696035242291	0.00669603524229075	0.657	1316098	2986196	5
288	2_03_CA_0009-sil	PP	61	34	356	1021	2508	209	5	92	91	18.2	514	4.54	12712	40406	18	952	23	0.166612334801762	0.200872246696035	0.00485903083700441	0.722506607929515	1301938	4065944	2
289	2_03_CA_0010-sil	PP	60	32	334	936	1804	167	6	88	65	10833	480	3632	8626	28602	20	522	17	0.218171806167401	0.1764140969163	0.00551541850220264	0.812352422907489	1309816	2535504	5
290	2_03_CA_0012-sil	PP	71	38	281	823	2011	178	4	89	80	20	428	4994	10442	39044	16	871	21	0.174960352422908	0.211237885462555	0.00625991189427313	0.802079295154185	1263788	328384	2
291	2_03_CA_0013-sil	PP	59	32	304	1032	1795	167	5	98	87	17.4	496	4086	9534	31326	17	617	18	0.202039647577093	0.160374449339207	0.00421145374449339	0.810193832599119	1329001	2561397	5
292	2_03_CA_0015-sil	PP	63	32	383	1201	2456	208	4	127	107	26.75	610	4.54	17252	42676	19	1093	22	0.181436123348018	0.170361233480176	0.00376651982378855	0.715339207048458	1310468	284312	1
293	2_03_CA_0016-sil	PP	56	37	299	853	2498	201	8	77	72	9	432	2724	19068	35866	13	635	21	0.141911894273128	0.23095154185022	0.00588546255506608	0.777718061674009	1280296	439779	3
294	2_03_CA_0017-sil	PP	51	28	337	1133	2205	203	6	102	93	15.5	556	4086	20884	49.94	19	1286	23	0.176083700440529	0.177497797356828	0.00374008810572687	0.674246696035242	129414	2956392	1
295	2_03_CA_0018-sil	PP	63	32	403	1111	2536	204	7	99	91	13	561	3632	24062	41768	19	725	20	0.18373127753304	0.182594713656388	0.0046784140969163	0.763665198237885	1314739	3159312	1
296	2_03_CA_0020-sil	PP	55	30	338	1191	2250	196	6	103	87	14.5	561	4086	14074	44492	20	829	20	0.174590308370044	0.162594713656388	0.00338325991189427	0.733299559471366	1330374	3591478	2
297	2_04_CA_0004-sil	PP	60	34	248	653	1441	172	7	64	68	9714	338	3178	12258	41314	12	636	18	0.213594713656388	0.256599118942731	0.00860352422907489	0.611713656387665	1272928	3369978	3
298	2_04_CA_0005-sil	PP	66	36	313	904	2564	207	6	82	76	12667	454	3632	12712	42222	14	803	22	0.147881057268722	0.224625550660793	0.00558590308370044	0.748343612334802	1241571	4658746	3
299	2_04_CA_0007-sil	PP	69	33	501	1642	3593	232	6	156	140	23333	806	4086	19976	39952	22	1070	23	0.158696035242291	0.140092511013216	0.00262114537444934	0.842237885462555	1315012	2950378	1
300	2_04_CA_0009-sil	PP	74	36	396	1078	2163	190	8	153	104	13	617	3632	18614	42676	19	1104	20	0.217105726872247	0.174220264317181	0.00495154185022026	0.751286343612335	1335159	2573285	2
301	2_04_CA_0010-sil	PP	61	32	360	1238	2351	197	8	135	98	12.25	612	4086	14074	39498	20	820	21	0.179211453744493	0.157321585903084	0.00338325991189427	0.762603524229075	1328136	2576497	2
302	2_04_CA_0011-sil	PP	58	35	323	971	2247	192	5	96	85	17	496	4.54	12712	40.86	19	1046	20	0.1694140969163	0.19557268722467	0.00493832599118943	0.762171806167401	1263155	3132586	2
303	2_04_CA_0012-sil	PP	73	40	477	1197	2624	220	6	120	100	16667	651	3632	17706	44946	18	1345	26	0.209942731277533	0.18211013215859	0.00472246696035242	0.678590308370044	1311201	3041351	1
304	2_04_CA_0013-sil	PP	67	32	522	1667	3103	244	8	162	129	16125	838	4.54	17706	60836	25	1786	26	0.18995154185022	0.145700440528634	0.00263436123348018	0.653621145374449	1334318	365391	1
305	2_04_CA_0014-sil	PP	63	39	416	1226	2896	220	6	128	115	19167	633	3178	16344	39498	22	1051	21	0.165387665198238	0.175784140969163	0.00385903083700441	0.755361233480176	1299085	3758512	1
306	2_04_CA_0015-sil	PP	58	31	270	919	1820	178	7	95	82	11714	450	4.54	17706	37228	17	805	19	0.180484581497797	0.191035242290749	0.00475770925110132	0.722246696035242	1289936	3469923	2
307	2_04_CA_0016-sil	PP	78	38	271	1071	2020	193	7	87	76	10857	476	4086	15436	39498	19	1043	20	0.172837004405286	0.176533039647577	0.00367400881057269	0.68188986784141	12765	38223	2
308	2_04_CA_0019-sil	PP	46	29	376	1068	2991	233	4	108	82	20.5	548	3632	24516	48578	16	1189	26	0.141070484581498	0.215484581497797	0.00452863436123348	0.691528634361233	1301789	4586917	1
309	2_04_CA_0020-sil	PP	61	32	481	1321	2743	214	4	157	112	28	721	4086	24062	44946	25	1056	23	0.197480176211454	0.160625550660793	0.00382378854625551	0.750709251101322	1314414	2346537	1
310	3_05_CA_0001-sil	PP	63	35	349	1610	2717	213	6	150	115	19167	695	4.54	18.16	41768	24	1155	23	0.151405286343612	0.131083700440529	0.00195154185022026	0.749770925110132	1318197	3016258	1
311	3_05_CA_0002-sil	PP	52	34	188	695	1328	142	6	68	56	9333	333	3178	15.89	32688	20	519	17	0.181057268722467	0.200127753303965	0.00597356828193833	0.823770925110132	1282988	2885854	4
312	3_05_CA_0003-sil	PP	57	34	336	1570	3118	237	5	134	112	22.4	682	3632	21792	52.21	19	1373	24	0.12625550660793	0.148748898678414	0.00194273127753304	0.694911894273128	1282782	4779108	1
313	3_05_CA_0004-sil	PP	76	39	239	903	1742	165	6	88	79	13167	427	4.54	24062	31326	18	598	19	0.180753303964758	0.177837004405286	0.00459471365638767	0.803964757709251	1297798	3382345	2
314	3_05_CA_0005-sil	PP	46	27	219	861	1672	164	6	70	66	11	385	3632	9534	43.13	14	704	17	0.158471365638767	0.188444933920705	0.00437885462555066	0.778039647577092	1289722	3448327	2
315	3_05_CA_0006-sil	PP	39	26	279	914	2028	185	4	106	87	21.75	469	2724	11804	35866	20	587	18	0.157017621145374	0.199607929515418	0.00468281938325991	0.748409691629956	1275157	364577	2
316	3_05_CA_0007-sil	PP	72	41	287	940	1929	178	7	89	75	10714	467	3632	16344	37228	16	760	20	0.186026431718062	0.185814977973568	0.00488986784140969	0.76157268722467	1303307	3251221	2
317	3_05_CA_0008-sil	PP	49	30	403	1435	2929	218	5	145	126	25.2	701	3632	25424	44492	18	1538	24	0.154515418502203	0.150008810572687	0.00270044052863436	0.776599118942731	1324316	3630082	1
318	3_05_CA_0009-sil	PP	59	36	375	1154	2276	205	5	139	109	21.8	623	4086	26332	42222	20	1174	23	0.190709251101322	0.174215859030837	0.0039295154185022	0.67915859030837	1336782	3244994	1
319	3_05_CA_0010-sil	PP	63	37	337	1244	2315	193	7	116	101	14429	579	3632	13166	36774	22	863	20	0.172938325991189	0.151801762114537	0.0031057268722467	0.779713656387665	1319465	3196681	2
320	3_05_CA_0011-sil	PP	79	39	551	1783	3607	244	8	180	133	16625	893	4086	16344	54934	24	1227	25	0.174471365638767	0.134687224669604	0.00241409691629956	0.762537444933921	133788	340398	1
321	3_05_CA_0012-sil	PP	52	30	353	1229	2088	194	6	126	107	17833	606	3632	15.89	44038	20	967	20	0.193766519823789	0.157246696035242	0.00334361233480176	0.698052863436123	1336072	2352104	2
322	3_05_CA_0013-sil	PP	76	37	198	674	1896	183	5	61	57	11.4	323	4994	9534	38136	12	610	19	0.144008810572687	0.263779735682819	0.00716740088105727	0.71531718061674	1261356	4681191	3
323	3_05_CA_0014-sil	PP	52	34	244	726	1634	169	5	71	57	11.4	374	4.54	18614	32234	16	592	19	0.181506607929515	0.226555066079295	0.00670484581497797	0.719810572687225	1272861	2705138	3
324	3_05_CA_0015-sil	PP	51	32	425	1561	3088	217	7	163	143	20429	753	4.54	25424	43.13	26	1235	23	0.154211453744493	0.138295154185022	0.00242290748898678	0.822215859030837	1309194	2992348	1
325	3_05_CA_0016-sil	PP	52	29	292	983	1720	173	6	95	80	13333	482	3632	15436	33596	19	687	18	0.200400881057269	0.17315859030837	0.00436563876651982	0.726176211453744	1332758	284786	5
326	3_05_CA_0017-sil	PP	72	42	459	1564	3163	222	8	149	121	15125	753	3178	26332	38.59	23	959	22	0.167713656387665	0.140392070484581	0.00266960352422907	0.808132158590308	130183	3601032	1
327	3_05_CA_0018-sil	PP	61	32	358	1274	2073	200	5	129	101	20.2	623	4086	14074	43.13	21	1265	21	0.201709251101322	0.154629955947137	0.00314977973568282	0.652757709251101	1336908	2757914	1
328	3_05_CA_0019-sil	PP	74	42	277	1071	2276	195	7	97	82	11714	494	3632	9988	47216	17	947	20	0.154004405286344	0.178092511013216	0.00366519823788546	0.750330396475771	1298263	45117	2
329	3_05_CA_0020-sil	PP	54	35	276	1117	2080	182	7	95	79	11286	499	4086	21338	34.05	18	853	20	0.158850220264317	0.159277533039648	0.00318502202643172	0.790471365638767	1304889	3036047	2
330	3_06_CA_0001-sil	PP	69	37	485	1343	2671	213	8	162	119	14875	725	3178	19068	50394	24	1167	22	0.207330396475771	0.156008810572687	0.00374449339207048	0.741784140969163	1346017	2517853	1
331	3_06_CA_0002-sil	PP	55	31	537	1517	3394	243	5	181	148	29.6	827	4086	27.24	62198	21	1850	24	0.174563876651982	0.158559471365639	0.00318061674008811	0.724308370044053	1326548	3531796	1
332	3_06_CA_0003-sil	PP	55	31	470	1243	2843	213	5	133	113	22.6	666	3632	17252	52664	18	1470	24	0.184497797356828	0.169674008810573	0.00416740088105727	0.784713656387665	1307163	3305109	1
333	3_06_CA_0004-sil	PP	61	33	351	1047	2128	191	9	112	92	10222	553	3632	17252	40.86	21	717	18	0.193396475770925	0.180607929515418	0.00463876651982379	0.73531718061674	1309018	3058275	2
334	3_06_CA_0005-sil	PP	72	39	337	876	2573	208	8	71	61	7625	448	4.54	13.62	41314	18	894	24	0.159149779735683	0.230497797356828	0.0063215859030837	0.747850220264317	1243645	3794091	3
335	3_06_CA_0007-sil	PP	75	36	475	1340	3032	222	8	153	121	15125	720	4994	18.16	42222	21	1203	23	0.181211453744493	0.163784140969163	0.00377533039647577	0.776334801762114	1309488	2670488	1
336	3_06_CA_0008-sil	PP	76	38	314	822	2299	195	7	73	68	9714	420	3632	17706	40406	16	659	21	0.1695859030837	0.23331718061674	0.007	0.758026431718062	1272047	4459219	3
337	3_06_CA_0009-sil	PP	79	43	315	834	1806	175	11	77	72	6545	437	4086	12712	33142	23	735	18	0.218590308370044	0.207312775330396	0.00696035242290749	0.740991189427313	1310513	2527986	5
338	3_06_CA_0010-sil	PP	82	44	454	1129	2790	222	8	132	106	13.25	628	4994	13166	52664	19	1140	23	0.191964757709251	0.193281938325991	0.00510132158590308	0.711440528634361	1313664	3474988	1
339	3_06_CA_0011-sil	PP	49	31	399	1119	2464	212	5	117	96	19.2	597	4086	30872	40.86	19	1057	24	0.181929515418502	0.187312775330396	0.00437885462555066	0.685995594713656	1312415	3570747	1
340	3_06_CA_0012-sil	PP	59	37	544	1415	2633	203	6	166	133	22167	783	3178	23154	37682	23	1192	22	0.228907488986784	0.14179295154185	0.00369162995594714	0.801713656387665	1349601	2350694	1
341	3_06_CA_0013-sil	PP	41	29	237	661	1439	156	5	51	54	10.8	316	3178	14528	33596	14	468	18	0.192872246696035	0.231625550660793	0.00769162995594714	0.743383259911894	1258537	271831	4
342	3_06_CA_0014-sil	PP	61	35	362	1114	2434	200	10	97	80	8	545	4086	16344	38.59	20	716	18	0.173638766519824	0.17704845814978	0.00416299559471366	0.764867841409692	1311764	3024921	2
343	3_06_CA_0015-sil	PP	56	38	415	1754	3506	233	7	128	113	16143	751	2724	24516	49032	23	1446	24	0.134383259911894	0.132176211453744	0.00190308370044053	0.810603524229075	1296709	3742206	1
344	3_06_CA_0016-sil	PP	64	36	382	1402	2887	229	9	159	135	15	677	3632	6356	45854	16	1508	23	0.154506607929515	0.161748898678414	0.00279735682819383	0.691590308370044	1301432	4908822	1
345	3_06_CA_0017-sil	PP	64	40	296	1113	2380	190	6	99	83	13833	518	4086	19068	44946	16	1113	24	0.15104845814978	0.166533039647577	0.00348898678414097	0.832502202643172	1291825	337513	1
346	3_06_CA_0018-sil	PP	53	33	326	1056	2104	180	7	87	88	12571	512	3632	16344	34958	21	700	18	0.180167400881057	0.167264317180617	0.00413215859030837	0.820022026431718	1322989	2221865	5
347	3_06_CA_0019-sil	PP	53	30	357	1435	2807	212	4	139	106	26.5	659	4.54	19068	44038	20	1117	23	0.146013215859031	0.145735682819383	0.00244052863436123	0.786387665198238	1315136	3341058	1
348	3_06_CA_0020-sil	PP	45	31	295	1248	2785	219	5	106	88	17.6	545	2.27	27.24	39498	16	929	21	0.122026431718062	0.173044052863436	0.0026784140969163	0.732462555066079	1290671	4681282	1
349	4_07_CA_0001-sil	PP	66	33	315	1088	2058	194	7	103	84	12	518	4086	10442	42222	17	693	18	0.185140969162996	0.178074889867841	0.00402202643171806	0.684916299559471	1316321	3661907	2
350	4_07_CA_0002-sil	PP	55	31	333	1104	2148	186	8	121	100	12.5	545	3178	24516	41314	20	857	19	0.180660792951542	0.167277533039648	0.0039295154185022	0.777052863436123	1331333	3469658	2
351	4_07_CA_0003-sil	PP	54	34	254	851	2068	193	5	91	80	16	424	3178	8172	36774	12	791	21	0.148881057268722	0.223008810572687	0.00518061674008811	0.699779735682819	1244855	4215883	3
352	4_07_CA_0004-sil	PP	46	28	386	1167	2486	202	7	90	84	12	559	3632	11804	47216	18	962	22	0.173916299559471	0.172713656387665	0.00396916299559471	0.765325991189427	1294332	2856825	2
353	4_07_CA_0006-sil	PP	60	34	394	1237	2785	234	6	101	91	15167	594	4.54	12258	55388	21	894	20	0.162722466960352	0.187079295154185	0.00363876651982379	0.639039647577093	1325077	4530474	1
354	4_07_CA_0007-sil	PP	61	35	393	1303	2906	221	7	106	95	13571	614	4.54	13.62	44492	16	898	25	0.156352422907489	0.16804845814978	0.00329955947136564	0.746982378854625	1311647	3701689	1
355	4_07_CA_0009-sil	PP	54	34	222	697	1395	162	7	70	57	8143	350	3178	14528	36.32	16	682	19	0.197894273127753	0.229753303964758	0.00700881057268722	0.670898678414097	1274075	329052	3
356	4_07_CA_0010-sil	PP	59	32	210	785	1748	171	5	58	55	11	356	4086	17706	37228	15	762	19	0.154092511013216	0.210881057268722	0.00516299559471366	0.753643171806167	1271363	3398893	3
357	4_07_CA_0011-sil	PP	58	40	259	844	1927	179	6	62	61	10167	383	2.27	13.62	36774	18	739	21	0.16463436123348	0.206722466960352	0.00533920704845815	0.758766519823789	1262169	3612376	3
358	4_07_CA_0014-sil	PP	65	34	267	764	1785	163	7	56	53	7571	364	4.54	21792	29.51	16	568	18	0.185837004405286	0.208418502202643	0.00681497797356828	0.844334801762115	1267919	2486877	3
359	4_07_CA_0015-sil	PP	63	34	266	755	1587	173	6	66	58	9667	378	4086	11804	42676	16	740	20	0.207374449339207	0.226436123348018	0.00704845814977974	0.662876651982379	1295293	3016553	3
360	4_07_CA_0016-sil	PP	64	35	292	875	2190	186	5	87	78	15.6	439	4.54	16344	34504	16	647	22	0.162339207048458	0.207458149779736	0.00557709251101322	0.797995594713656	1268028	2652046	2
361	4_07_CA_0017-sil	PP	43	29	253	685	1851	176	4	54	55	13.75	341	4086	19522	33142	17	622	18	0.159396475770925	0.253189427312775	0.00770044052863436	0.753656387665198	124282	3734707	3
362	4_07_CA_0018-sil	PP	51	28	356	870	2543	210	4	73	66	16.5	454	3632	13166	45.4	14	696	22	0.160167400881057	0.238462555066079	0.00659911894273128	0.724779735682819	1244937	3915912	3
363	4_07_CA_0019-sil	PP	54	37	259	634	1776	175	5	54	53	10.6	328	3632	16798	34.05	14	517	19	0.176665198237885	0.269352422907489	0.00938766519823789	0.732400881057269	1279449	3571013	3
364	4_07_CA_0020-sil	PP	69	36	284	726	2218	192	4	60	56	14	367	4.54	20.43	37228	13	730	22	0.159198237885463	0.258387665198238	0.00801762114537445	0.754132158590308	1236029	4010633	3
365	4_08_CA_0001-sil	PP	75	43	347	1174	2897	218	4	125	102	25.5	590	3178	10896	42676	16	1035	22	0.145449339207048	0.181612334801762	0.00366079295154185	0.763383259911894	1283213	3367369	1
366	4_08_CA_0002-sil	PP	62	34	487	1475	3300	232	6	141	113	18833	745	3632	23154	44946	22	1237	24	0.166466960352423	0.156519823788546	0.00313656387665198	0.768995594713656	1300956	3599901	1
367	4_08_CA_0003-sil	PP	64	38	388	1364	2790	222	6	130	114	19	649	4086	15436	46762	22	1376	23	0.162026431718062	0.159920704845815	0.00296035242290749	0.714215859030837	1317087	3814738	1
368	4_08_CA_0004-sil	PP	56	31	312	1070	2203	197	6	103	88	14667	525	3632	13166	37682	16	908	21	0.166832599118943	0.182334801762115	0.00394713656387665	0.711273127753304	1284179	3927064	2
369	4_08_CA_0006-sil	PP	76	42	258	748	1670	169	6	68	67	11167	378	4994	13166	34504	12	592	19	0.20015859030837	0.219374449339207	0.0070704845814978	0.733775330396476	127228	343351	3
370	4_08_CA_0007-sil	PP	45	29	243	740	1604	155	6	67	65	10833	363	3178	23608	36774	12	742	20	0.17942731277533	0.207211453744493	0.00644052863436123	0.836057268722467	1273914	3100975	2
371	4_08_CA_0008-sil	PP	64	35	265	968	2265	191	7	74	67	9571	434	4086	17252	38136	15	617	19	0.145396475770925	0.191823788546256	0.00418942731277533	0.782709251101322	1294528	4332132	2
372	4_08_CA_0009-sil	PP	65	38	287	1211	2350	193	6	97	89	14833	526	3632	11.35	39952	16	896	20	0.149669603524229	0.156127753303965	0.00288105726872247	0.789414096916299	1283021	3072939	1
373	4_08_CA_0010-sil	PP	68	41	183	740	1305	184	6	60	57	9.5	333	3632	15.89	43584	15	820	18	0.192299559471366	0.2395859030837	0.00533920704845815	0.483762114537445	1278705	3765862	3
374	4_08_CA_0011-sil	PP	63	36	240	950	2192	184	4	67	62	15.5	414	4.54	18614	35412	17	609	18	0.138114537444934	0.188546255506608	0.004	0.814718061674009	1255789	3481575	2
375	4_08_CA_0012-sil	PP	49	30	196	784	1686	172	6	60	55	9167	349	3178	9988	39498	12	757	18	0.145651982378855	0.214590308370044	0.00482378854625551	0.719458149779736	1271064	4534248	3
376	4_08_CA_0013-sil	PP	81	42	284	1169	2449	211	7	90	79	11286	511	3632	21338	50394	18	920	26	0.148942731277533	0.175259911894273	0.00317180616740088	0.693440528634361	126724	4154042	1
377	4_08_CA_0014-sil	PP	70	35	314	1267	3036	226	4	98	92	23	556	4086	14982	47216	20	1002	22	0.126202643171806	0.174713656387665	0.00288105726872247	0.747885462555066	1280478	4124098	1
378	4_08_CA_0015-sil	PP	60	33	257	925	2442	218	8	87	74	9.25	455	3632	12258	47216	12	877	22	0.129770925110132	0.230696035242291	0.00444493392070485	0.643621145374449	1241408	5775231	3
379	4_08_CA_0016-sil	PP	56	32	252	839	2493	202	4	62	55	13.75	399	3632	18614	49.94	15	898	26	0.12384140969163	0.235665198237885	0.00525550660792952	0.764154185022026	1226993	5069649	3
380	4_08_CA_0018-sil	PP	75	41	321	973	2276	207	7	81	70	10	477	3632	15.89	44038	16	928	23	0.174066079295154	0.207753303964758	0.00502643171806167	0.668850220264317	1291362	3052933	2
381	4_08_CA_0019-sil	PP	50	29	396	1221	2625	209	7	97	96	13714	588	3632	23154	39498	18	950	21	0.170136563876652	0.170140969162996	0.00370925110132159	0.75304845814978	1293326	3019757	2
382	4_08_CA_0020-sil	PP	59	35	297	656	1910	188	6	56	54	9	349	4086	10896	43584	14	665	21	0.186400881057269	0.286801762114537	0.0103656387665198	0.67611013215859	124779	3268572	3
383	5_09_CA_0001-sil	PL	80	48	333	829	2323	196	6	100	81	13.5	474	3178	23154	35412	16	782	20	0.178140969162996	0.226916299559471	0.00694713656387665	0.757149779735683	1286773	3141332	2
384	5_09_CA_0002-sil	PL	70	37	257	873	1583	161	8	91	85	10625	433	3632	21792	34504	17	644	20	0.206299559471366	0.180938325991189	0.00517180616740088	0.765973568281938	1287491	2977242	2
385	5_09_CA_0003-sil	PL	47	28	357	937	2161	195	5	98	86	17.2	516	3632	14982	47216	24	853	19	0.186867841409692	0.204722466960352	0.0056079295154185	0.715986784140969	1324536	3015204	2
386	5_09_CA_0004-sil	PL	44	27	285	792	1633	167	3	83	60	20	426	4.54	14528	42222	14	722	23	0.201096916299559	0.20588986784141	0.00629955947136564	0.739185022026432	130194	2441357	2
387	5_09_CA_0005-sil	PL	48	30	294	815	2409	222	3	57	58	19333	408	4.54	19068	59.02	12	1066	25	0.141797356828194	0.267066079295154	0.00621145374449339	0.614299559471366	1234372	618129	3
388	5_09_CA_0006-sil	PL	69	35	531	1386	2864	218	6	161	115	19167	774	4.54	13.62	44038	23	1162	24	0.209528634361233	0.155462555066079	0.00381938325991189	0.754599118942731	1336645	271657	1
389	5_09_CA_0007-sil	PL	70	37	421	1204	3232	231	8	104	98	12.25	609	4086	12258	56296	15	1216	23	0.152057268722467	0.189960352422907	0.00417180616740088	0.760453744493392	1275496	3357964	1
390	5_09_CA_0008-sil	PL	61	34	341	962	2509	202	3	85	78	26	487	4994	23608	45.4	17	824	23	0.160242290748899	0.206696035242291	0.00529955947136564	0.774074889867841	128143	2902539	2
391	5_09_CA_0009-sil	PL	66	34	428	1275	2791	214	6	111	100	16667	630	4086	20884	40406	22	1042	21	0.177044052863436	0.167140969162996	0.00380176211453744	0.768643171806167	1310368	3149243	1
392	5_09_CA_0010-sil	PL	42	28	238	771	2113	185	7	63	44	6286	378	3178	19522	40406	15	582	20	0.132726872246696	0.238193832599119	0.00581057268722467	0.771916299559471	1244869	433144	3
393	5_09_CA_0011-sil	PL	72	36	284	822	2317	200	5	73	63	12.6	416	4086	17252	41768	14	701	23	0.153277533039648	0.23811013215859	0.00632599118942731	0.727986784140969	1217066	4130096	3
394	5_09_CA_0012-sil	PL	64	33	217	627	1679	170	7	56	55	7857	315	4.54	18.16	40406	12	634	19	0.167162995594714	0.266784140969163	0.00863876651982379	0.726017621145374	1232585	3874482	3
395	5_09_CA_0013-sil	PL	74	43	366	1147	3093	227	10	94	85	8.5	565	3632	13166	45854	19	814	23	0.14242731277533	0.194092511013216	0.00405726872246696	0.755881057268722	1272071	4836692	1
396	5_09_CA_0014-sil	PL	53	31	368	1174	2463	202	8	98	91	11375	568	4086	16798	38.59	19	775	21	0.170964757709251	0.170991189427313	0.00378854625550661	0.758312775330397	1308598	3497143	1
397	5_09_CA_0015-sil	PL	67	33	336	1069	2610	211	6	93	84	14	518	3632	17706	54934	15	1322	23	0.154348017621145	0.196484581497797	0.00440528634361233	0.739114537444934	1290436	4189455	2
398	5_09_CA_0016-sil	PL	53	30	471	1483	3259	229	5	153	115	23	762	3632	23154	48578	24	1525	24	0.160788546255507	0.152925110132159	0.00294713656387665	0.783748898678414	1336042	3682873	1
399	5_09_CA_0017-sil	PL	61	32	371	1315	3087	224	6	114	105	17.5	624	4086	18614	46308	22	1230	23	0.140052863436123	0.168171806167401	0.00305286343612335	0.771299559471366	1298757	4440352	1
400	5_09_CA_0018-sil	PL	82	37	431	1480	3674	254	8	115	100	12.5	703	4086	23154	54026	21	1366	26	0.139484581497797	0.169286343612335	0.00285022026431718	0.713057268722467	129018	372417	1
401	5_09_CA_0019-sil	PL	35	25	331	1078	2126	197	4	108	90	22.5	539	3632	14074	43584	16	949	22	0.172299559471366	0.181136563876652	0.00388986784140969	0.688259911894273	129534	2981949	2
402	5_09_CA_0020-sil	PL	53	33	283	880	2042	185	5	88	80	16	451	3632	7264	48124	11	1147	22	0.164339207048458	0.206008810572687	0.005215859030837	0.747938325991189	127733	3351213	3
403	5_10_CA_0001-sil	PL	62	32	287	996	2896	213	4	72	69	17.25	465	4.54	17252	40.86	17	881	22	0.120726872246696	0.208920704845815	0.00423788546255507	0.804290748898678	124011	3892905	2
404	5_10_CA_0002-sil	PL	59	33	178	511	1214	143	6	39	43	7167	247	4086	25424	32688	11	483	17	0.19463436123348	0.271202643171806	0.0106784140969163	0.745845814977974	1234642	3069652	4
405	5_10_CA_0003-sil	PL	67	34	273	766	1974	188	5	67	63	12.6	390	3632	18.16	41768	18	543	18	0.172533039647577	0.241669603524229	0.00709251101321586	0.703718061674009	1266671	3981371	3
406	5_10_CA_0004-sil	PL	66	34	252	1000	2384	192	8	72	71	8875	438	4086	22.7	33142	17	706	19	0.133449339207048	0.187444933920705	0.00381497797356828	0.81411013215859	1244764	4088364	2
407	5_10_CA_0005-sil	PL	61	33	194	609	1646	193	5	49	48	9.6	293	5902	7264	44492	11	449	22	0.154920704845815	0.305537444933921	0.0080352422907489	0.555740088105727	1228278	4864677	4
408	5_10_CA_0006-sil	PL	82	37	391	1130	3154	227	6	94	90	15	563	4994	16798	46308	18	999	23	0.149850220264317	0.197431718061674	0.00450220264317181	0.770625550660793	1267696	417971	1
409	5_10_CA_0007-sil	PL	67	35	306	1010	3103	234	6	60	59	9833	463	4086	12258	44946	14	903	23	0.120220264317181	0.228035242290749	0.00443171806167401	0.70911013215859	1234338	4049637	3
410	5_10_CA_0008-sil	PL	74	40	190	602	2004	188	4	46	43	10.75	298	5448	21792	37682	13	464	20	0.131832599118943	0.296030837004405	0.00823788546255507	0.712977973568282	1207219	4639915	4
411	5_10_CA_0009-sil	PL	71	39	231	775	1559	166	6	74	70	11667	379	3632	12712	37682	17	833	19	0.193431718061674	0.20736563876652	0.00590308370044053	0.709762114537445	1313101	3427899	3
412	5_10_CA_0010-sil	PL	86	47	228	730	1845	186	8	60	59	7375	350	4086	10442	38.59	12	849	22	0.170074889867841	0.242255506607929	0.00666519823788546	0.667581497797357	1250584	4640581	3
413	5_10_CA_0011-sil	PL	65	35	357	1252	2971	221	7	117	102	14571	601	4994	19976	50394	17	1325	23	0.142114537444934	0.173779735682819	0.0032863436123348	0.765321585903084	1269338	4354584	1
414	5_10_CA_0012-sil	PL	57	35	357	1099	2654	231	4	105	90	22.5	550	4086	21792	56.75	16	1322	24	0.156026431718062	0.207052863436123	0.00419383259911894	0.627066079295154	1286183	4361743	1
415	5_10_CA_0013-sil	PL	56	32	230	675	1616	159	6	55	49	8167	328	3632	9.08	33142	14	361	17	0.177123348017621	0.232449339207048	0.00765638766519824	0.799876651982379	1273441	285688	4
416	5_10_CA_0014-sil	PL	63	37	302	1153	3601	255	5	96	95	19	527	4086	20884	53118	17	1075	25	0.101312775330396	0.216392070484581	0.00330837004405286	0.697594713656388	1238985	5566451	1
417	5_10_CA_0016-sil	PL	44	28	260	747	1705	183	6	83	75	12.5	397	3178	12712	42676	18	942	19	0.177823788546255	0.242550660792952	0.00669603524229075	0.639947136563877	1267964	4125825	3
418	5_10_CA_0017-sil	PL	40	25	264	793	1750	179	4	68	66	16.5	390	4086	10442	44492	15	569	18	0.173718061674009	0.221127753303965	0.00585462555066079	0.689074889867841	1296093	3434768	2
419	5_10_CA_0018-sil	PL	53	31	164	454	1295	145	4	50	45	11.25	241	4.54	8626	33596	9	504	20	0.167484581497797	0.31042731277533	0.0125594713656388	0.778290748898678	1200235	3730387	4
420	5_10_CA_0019-sil	PL	54	31	229	744	1595	163	5	70	53	10.6	360	4086	18.16	34.05	17	601	18	0.177242290748899	0.213480176211454	0.00607929515418502	0.752387665198238	126525	2478548	3
421	5_10_CA_0020-sil	PL	61	32	283	936	3212	239	5	95	83	16.6	461	4.54	9988	59.02	12	1125	26	0.107162995594714	0.248581497797357	0.00468722466960352	0.707810572687225	1244159	6760477	3
422	5_10_CA_0021-sil	PL	54	29	260	918	1994	185	5	70	69	13.8	416	4086	12712	53118	12	1072	24	0.157590308370044	0.199903083700441	0.00461233480176211	0.732066079295154	1265518	3638246	3
423	6_11_CA_0001-sil	PL	51	30	252	759	1658	176	4	61	58	14.5	366	3632	12712	34.05	17	722	18	0.182810572687225	0.229678414096916	0.00645814977973568	0.669832599118943	1261365	3866138	3
424	6_11_CA_0003-sil	PL	56	31	230	714	1788	168	8	67	59	7375	357	3632	9.08	30418	13	573	17	0.160039647577093	0.231638766519824	0.00687665198237885	0.800713656387665	1258993	2997166	4
425	6_11_CA_0004-sil	PL	61	32	306	794	2070	189	4	69	61	15.25	409	4086	13166	43.13	14	697	22	0.177281938325991	0.232770925110132	0.00702202643171806	0.731039647577092	1255482	3676626	3
426	6_11_CA_0005-sil	PL	78	38	238	666	1672	163	6	68	60	10	346	4.54	10442	35412	13	624	20	0.189035242290749	0.239986784140969	0.00859030837004405	0.788898678414097	1244455	3015537	3
427	6_11_CA_0007-sil	PL	73	38	310	846	2608	213	5	82	80	16	440	4.54	14982	44946	13	720	22	0.146775330396476	0.246458149779736	0.00643171806167401	0.721453744493392	1237793	4765263	3
428	6_11_CA_0008-sil	PL	60	34	156	456	1312	159	7	42	45	6429	229	3632	11.35	43.13	10	453	19	0.164938325991189	0.338497797356828	0.0123700440528634	0.654603524229075	1198537	4461237	4
429	6_11_CA_0009-sil	PL	54	33	247	734	1688	163	4	77	70	17.5	376	4.54	11804	36.32	15	646	19	0.178321585903084	0.216541850220264	0.0066431718061674	0.794295154185022	1259882	3110704	3
430	6_11_CA_0010-sil	PL	75	39	411	1474	3542	244	7	147	127	18143	712	4994	29056	56296	23	1547	25	0.137290748898678	0.161770925110132	0.00269162995594714	0.748845814977974	1299147	4237434	1
431	6_11_CA_0011-sil	PL	48	30	158	540	1208	136	5	42	43	8.6	250	4086	19522	30872	11	470	17	0.170541850220264	0.245497797356828	0.00841409691629956	0.81852422907489	1241198	2490708	4
432	6_11_CA_0012-sil	PL	53	32	384	1514	3824	252	8	140	122	15.25	703	3178	40406	49.94	17	1680	28	0.114273127753304	0.164493392070485	0.00233920704845815	0.756850220264317	1274906	4740231	1
433	6_11_CA_0013-sil	PL	82	44	291	1196	2511	205	8	114	94	11.75	553	3178	16344	56.75	19	1231	24	0.148180616740088	0.167127753303965	0.00311013215859031	0.751	1282158	3780077	1
434	6_11_CA_0014-sil	PL	63	35	245	793	1854	177	5	84	74	14.8	404	4994	21792	32688	19	658	19	0.166264317180617	0.217378854625551	0.00586784140969163	0.747088105726872	1273648	4178551	2
435	6_11_CA_0015-sil	PL	64	35	185	768	1414	172	8	64	55	6875	334	3178	14528	43584	15	491	21	0.176123348017621	0.217616740088106	0.0050352422907489	0.60347577092511	1288808	3327241	3
436	6_11_CA_0016-sil	PL	44	25	177	715	1404	162	4	61	53	13.25	318	3632	17252	33596	13	519	18	0.157281938325991	0.22411013215859	0.00533480176211454	0.675189427312775	1245015	48438	3
437	6_11_CA_0017-sil	PL	50	29	318	1169	2527	194	4	97	92	23	539	3632	19976	42676	21	923	21	0.145753303964758	0.163920704845815	0.00329515418502203	0.841066079295154	1275929	3206492	2
438	6_11_CA_0018-sil	PL	75	39	338	1218	2377	201	11	125	111	10091	596	3632	11804	46308	19	1153	21	0.173867841409692	0.164590308370044	0.00348017621145374	0.738506607929516	1305303	3196151	2
439	6_11_CA_0019-sil	PL	57	34	274	1185	2196	187	7	102	89	12714	518	3632	14982	36.32	24	666	18	0.150400881057269	0.15547577092511	0.00288105726872247	0.792515418502203	1289417	297749	2
440	6_11_CA_0020-sil	PL	55	33	266	1177	2247	187	7	105	88	12571	521	3632	7264	41314	15	851	21	0.142775330396476	0.155740088105727	0.00280616740088106	0.810872246696035	1301972	2928768	2
441	6_12_CA_0001-sil	PL	61	32	222	777	2147	197	4	64	57	14.25	366	4086	9534	40.86	12	664	22	0.131449339207048	0.247643171806167	0.00561674008810573	0.696687224669604	125268	4834262	3
442	6_12_CA_0002-sil	PL	63	31	322	871	2672	213	5	94	85	17	471	4.54	7718	51756	14	1409	23	0.143960352422907	0.242259911894273	0.00624229074889868	0.738929515418502	1275319	4322185	2
443	6_12_CA_0004-sil	PL	72	44	301	883	1885	188	5	95	88	17.6	460	4.54	18.16	42222	19	1130	23	0.19774449339207	0.206140969162996	0.00566079295154185	0.67388986784141	1309107	3421111	2
444	6_12_CA_0005-sil	PL	53	32	271	871	2073	187	6	76	72	12	425	4086	19522	37682	17	671	19	0.156229074889868	0.21220704845815	0.00523788546255507	0.744440528634361	1273197	4369486	3
445	6_12_CA_0007-sil	PL	52	31	257	734	1654	165	10	84	74	7.4	389	2724	10442	33142	16	581	16	0.186718061674009	0.223004405286344	0.00704405286343612	0.758819383259912	1275186	3579129	4
446	6_12_CA_0008-sil	PL	59	35	201	751	1592	161	7	60	61	8714	335	4086	20884	29.51	15	510	17	0.163651982378855	0.209810572687225	0.00554625550660793	0.770013215859031	1240514	3088216	3
447	6_12_CA_0009-sil	PL	50	29	197	616	1382	154	6	46	47	7833	289	3632	11804	30418	10	438	18	0.178361233480176	0.246273127753304	0.00795594713656388	0.735400881057269	1234825	2338627	4
448	6_12_CA_0011-sil	PL	50	29	343	977	1949	178	5	94	79	15.8	503	4086	15.89	35412	16	838	20	0.201964757709251	0.179176211453744	0.00502643171806167	0.775352422907489	13119	2501375	2
449	6_12_CA_0013-sil	PL	65	34	387	1360	2562	205	6	139	123	20.5	663	4.54	20.43	43.13	23	1111	21	0.1764140969163	0.149726872246696	0.00303083700440529	0.766378854625551	1328321	3556264	1
450	6_12_CA_0015-sil	PL	61	35	439	1376	3202	234	7	145	125	17857	699	3632	22246	45.4	23	1090	21	0.155964757709251	0.168938325991189	0.00328193832599119	0.737422907488987	1320738	382739	1
451	6_12_CA_0016-sil	PL	91	52	501	1572	4212	269	6	171	150	25	803	4086	16344	56.75	18	1727	27	0.140607929515419	0.168105726872247	0.00289867841409692	0.728947136563877	128016	4748241	1
452	6_12_CA_0017-sil	PL	54	31	446	1414	2921	219	4	141	112	28	696	4086	19068	42676	24	1267	23	0.171352422907489	0.152700440528634	0.00306167400881057	0.76642731277533	1312631	35352	1
453	6_12_CA_0019-sil	PL	56	32	261	733	1825	173	6	82	69	11.5	393	4086	14982	34958	17	720	17	0.173947136563877	0.232907488986784	0.00721145374449339	0.764405286343612	1277825	3794456	3
454	6_12_CA_0020-sil	PL	119	57	614	1676	4141	256	8	193	163	20375	906	4994	23608	44946	25	1511	25	0.176969162995595	0.150361233480176	0.00317621145374449	0.793704845814978	1300265	3669136	1
455	7_13_CA_0001-sil	PL	62	33	292	1021	2404	208	6	90	85	14167	484	4086	23154	43.13	18	701	20	0.147352422907489	0.199563876651982	0.00410132158590308	0.698863436123348	1241833	4050242	2
456	7_13_CA_0002-sil	PL	57	31	242	782	1900	207	4	60	54	13.5	365	4.54	18614	44946	14	849	23	0.1575859030837	0.259387665198238	0.00590748898678414	0.557123348017621	1228392	4067697	3
457	7_13_CA_0005-sil	PL	60	32	365	1276	3243	242	4	106	90	22.5	587	4086	15.89	48578	16	1137	25	0.131101321585903	0.186070484581498	0.00315859030837004	0.696066079295154	130404	4524847	1
458	7_13_CA_0006-sil	PL	84	42	242	907	1776	183	8	70	69	8625	411	4086	11.35	41314	15	665	19	0.183651982378855	0.198625550660793	0.00480616740088106	0.663422907488987	1267748	285273	3
459	7_13_CA_0007-sil	PL	71	36	387	1071	2364	199	6	136	103	17167	599	3632	18614	36.32	20	798	19	0.193933920704846	0.183647577092511	0.00491189427312775	0.751171806167401	1324576	2936826	2
460	7_13_CA_0008-sil	PL	64	37	255	800	1674	174	6	71	61	10167	387	3632	19976	45854	13	969	23	0.19042731277533	0.211541850220264	0.0059295154185022	0.695828193832599	1308312	344647	3
461	7_13_CA_0009-sil	PL	60	37	412	1261	2745	218	5	146	116	23.2	665	3632	11804	50394	22	1462	25	0.172092511013216	0.169436123348018	0.00359471365638766	0.728008810572687	1328723	3070327	1
462	7_13_CA_0010-sil	PL	51	31	276	841	1753	170	4	102	72	18	456	3632	16798	35412	20	514	17	0.186621145374449	0.197674008810573	0.0055726872246696	0.764220264317181	1291613	2697217	2
463	7_13_CA_0011-sil	PL	52	33	436	1587	3081	221	5	168	134	26.8	785	3632	24.97	40.86	21	1384	22	0.158625550660793	0.137638766519824	0.00238766519823789	0.795242290748899	1327549	3723322	1
464	7_13_CA_0012-sil	PL	58	32	297	1002	2068	190	7	92	78	11143	485	4086	20884	41314	14	814	21	0.171726872246696	0.18768281938326	0.00434361233480176	0.718162995594714	1323771	3725968	2
465	7_13_CA_0013-sil	PL	58	35	273	858	1947	214	7	66	56	8	414	3178	14074	54026	14	998	25	0.170114537444934	0.246466960352423	0.00552863436123348	0.535105726872247	1269529	5587892	3
466	7_13_CA_0014-sil	PL	61	36	268	761	1724	172	4	80	68	17	393	4.54	18614	44492	13	885	24	0.190696035242291	0.222709251101322	0.00690308370044053	0.729687224669604	1287092	2799154	3
467	7_13_CA_0015-sil	PL	54	30	244	876	1878	179	4	66	64	16	398	3632	13166	37228	14	553	21	0.158480176211454	0.200969162995595	0.00473127753303965	0.739453744493392	125457	425952	3
468	7_13_CA_0016-sil	PL	48	30	222	722	1629	168	5	91	71	14.2	383	4086	9988	39498	16	653	17	0.165775330396476	0.227105726872247	0.00622026431718062	0.727607929515419	1296951	3238059	2
469	7_13_CA_0017-sil	PL	54	35	297	805	1793	177	7	106	83	11857	449	2.27	14074	34958	16	760	18	0.195810572687225	0.21815859030837	0.00668281938325991	0.716925110132159	1321891	3481385	5
470	7_13_CA_0020-sil	PL	71	42	360	1410	2667	219	6	130	110	18333	647	5902	22246	43.13	20	1208	24	0.161563876651982	0.152885462555066	0.00263876651982379	0.698515418502203	1317632	3491434	1
471	7_14_CA_0001-sil	PL	66	33	314	975	2179	183	4	112	95	23.75	517	4994	21792	40406	18	1242	22	0.174607929515418	0.183449339207048	0.00479735682819383	0.816114537444934	127964	3089988	2
472	7_14_CA_0002-sil	PL	60	34	343	1225	2478	209	6	105	94	15667	580	4.54	7264	46762	18	1173	21	0.162674008810573	0.16868281938326	0.00330396475770925	0.714074889867841	1317292	3334279	1
473	7_14_CA_0004-sil	PL	60	32	393	1520	2869	219	4	144	118	29.5	699	4086	17706	48124	17	1477	25	0.158044052863436	0.142057268722467	0.00240528634361233	0.754493392070485	1326165	3832427	1
474	7_14_CA_0005-sil	PL	61	33	309	1076	3038	218	6	99	85	14167	506	3632	19068	46308	17	1353	25	0.121616740088106	0.19979295154185	0.0038942731277533	0.802202643171806	1268428	4886898	1
475	7_14_CA_0006-sil	PL	56	33	164	551	1891	182	3	56	56	18667	272	4086	23608	34504	11	514	20	0.116784140969163	0.315643171806167	0.0083215859030837	0.715070484581498	1175227	5912749	4
476	7_14_CA_0008-sil	PL	74	39	230	696	1373	155	6	70	58	9667	355	3632	17706	30872	15	602	18	0.221651982378855	0.216361233480176	0.00740088105726872	0.71347577092511	1313493	2716429	5
477	7_14_CA_0009-sil	PL	59	36	304	1088	2115	182	6	106	89	14833	524	3178	19522	37228	22	822	19	0.171449339207048	0.162969162995595	0.00366079295154185	0.803766519823789	1314434	2954469	2
478	7_14_CA_0010-sil	PL	62	32	361	1064	2966	219	5	101	93	18.6	540	4086	19976	43.13	15	974	25	0.142577092511013	0.204185022026432	0.0046079295154185	0.775066079295154	1243681	4255367	1
479	7_14_CA_0013-sil	PL	69	37	472	1413	3370	247	10	139	107	10.7	723	3632	24062	54026	17	1273	26	0.160343612334802	0.173801762114537	0.00336123348017621	0.694312775330396	1310239	3557703	1
480	7_14_CA_0014-sil	PL	68	36	419	1041	3160	232	7	132	112	16	606	4.54	22246	45854	16	1329	24	0.154123348017621	0.219669603524229	0.00547577092511013	0.736392070484581	1293216	3284048	1
481	7_14_CA_0015-sil	PL	65	33	251	720	1588	168	7	57	49	7	347	4086	12712	38136	13	757	20	0.198806167400881	0.230986784140969	0.00754185022026432	0.710960352422907	1288952	3001845	3
482	7_14_CA_0017-sil	PL	50	31	292	875	2102	195	8	87	79	9875	455	3178	20884	44946	15	920	21	0.16273127753304	0.220145374449339	0.00548017621145374	0.694687224669604	1301165	3881644	3
483	7_14_CA_0018-sil	PL	66	36	240	658	1589	164	4	64	62	15.5	344	5448	13166	29964	16	530	17	0.192325991189427	0.244497797356828	0.00854625550660793	0.74315859030837	1266944	3382667	3
484	8_15_CA_0001-sil	PL	62	36	221	621	1550	159	7	55	50	7143	319	3178	16798	30872	12	396	18	0.182017621145374	0.251436123348018	0.00887665198237885	0.77126872246696	1232566	2873202	4
485	8_15_CA_0002-sil	PL	43	26	408	1298	3399	244	6	105	100	16667	626	3178	14528	49.94	23	1633	24	0.132665198237885	0.188088105726872	0.00335242290748899	0.714550660792952	1271563	5270576	1
486	8_15_CA_0003-sil	PL	67	39	294	932	1941	178	7	91	81	11571	476	4086	16344	39952	20	1055	21	0.186242290748899	0.18668281938326	0.00498678414096916	0.768	1327669	2782979	2
487	8_15_CA_0004-sil	PL	45	26	216	674	1482	156	6	66	42	7	345	3178	8172	30872	13	538	17	0.176198237885463	0.23004845814978	0.00710132158590308	0.761546255506608	1285571	3129792	4
488	8_15_CA_0005-sil	PL	46	27	312	1076	2166	185	5	89	86	17.2	515	3632	12712	40.86	14	906	22	0.165259911894273	0.170969162995595	0.00384140969162996	0.795066079295154	1327464	3144785	2
489	8_15_CA_0006-sil	PL	71	39	237	726	1446	152	7	76	63	9	379	3178	9.08	30872	19	432	18	0.213511013215859	0.204339207048458	0.00702643171806167	0.787964757709251	1316849	2304005	4
490	8_15_CA_0007-sil	PL	66	34	334	1114	2066	185	8	89	68	8.5	529	4.54	16344	37228	20	900	20	0.19357268722467	0.165920704845815	0.00402202643171806	0.754916299559471	1302772	2441875	2
491	8_15_CA_0008-sil	PL	72	35	410	1255	2607	216	5	122	121	24.2	645	4.54	15436	46762	20	1259	22	0.185118942731278	0.170242290748899	0.00376211453744493	0.701440528634361	1279079	2821058	1
492	8_15_CA_0009-sil	PL	70	35	426	1319	2551	198	7	125	111	15857	647	4.54	23154	37682	22	732	20	0.19442731277533	0.149052863436123	0.00352422907488987	0.816348017621145	1316537	2293604	1
493	8_15_CA_0010-sil	PL	63	34	465	1185	2816	240	5	157	142	28.4	671	3178	17252	49032	17	1386	25	0.187418502202643	0.199660792951542	0.00459030837004405	0.614660792951542	1306307	4237752	1
494	8_15_CA_0011-sil	PL	53	30	440	1404	3125	221	4	141	121	30.25	697	3632	22246	41768	23	1284	23	0.15774449339207	0.156251101321586	0.00308810572687225	0.801709251101322	1326707	3299735	1
495	8_15_CA_0012-sil	PL	53	32	228	843	1762	170	4	83	74	18.5	410	3632	11.35	37228	16	576	19	0.159643171806167	0.197577092511013	0.00476211453744493	0.763925110132159	1314055	3375412	2
496	8_15_CA_0013-sil	PL	66	35	256	926	1818	179	6	90	83	13833	440	4.54	14528	47216	15	627	20	0.177154185022026	0.188955947136564	0.00452863436123348	0.715797356828194	1276582	3679348	2
497	8_15_CA_0015-sil	PL	44	28	256	955	1886	170	4	100	80	20	457	4086	20.43	37682	22	805	19	0.159176211453744	0.175339207048458	0.00402202643171806	0.821916299559471	1273033	3014689	2
498	8_15_CA_0016-sil	PL	37	24	282	910	1377	149	5	90	79	15.8	448	3178	13.62	29.51	22	515	16	0.23215859030837	0.163149779735683	0.00480616740088106	0.777973568281938	1343436	2217705	5
499	8_15_CA_0017-sil	PL	38	24	370	1221	2499	204	5	115	102	20.4	594	3178	23154	35866	24	986	21	0.163251101321586	0.166885462555066	0.00344493392070485	0.757409691629956	1306524	3126286	2
500	8_15_CA_0018-sil	PL	39	27	331	992	1882	175	4	107	96	24	516	4086	15.89	40.86	21	980	19	0.196669603524229	0.174788546255507	0.00463876651982379	0.771982378854626	1348177	2595906	2
501	8_15_CA_0019-sil	PL	51	30	362	980	2340	193	6	119	81	13.5	545	3178	18.16	38136	18	924	21	0.17668281938326	0.194964757709251	0.00528193832599119	0.786193832599119	1289939	3442378	2
502	8_16_CA_0001-sil	PL	51	30	344	995	2346	196	3	100	74	24667	517	3632	19976	45854	22	943	21	0.168656387665198	0.193374449339207	0.00483259911894273	0.766343612334802	1273446	2980357	2
503	8_16_CA_0002-sil	PL	49	31	399	1298	2758	202	4	132	118	29.5	654	3632	17252	43584	21	1398	24	0.162132158590308	0.153502202643172	0.00324229074889868	0.849136563876652	1323744	3003405	1
504	8_16_CA_0003-sil	PL	51	30	278	924	1698	170	4	83	70	17.5	442	4086	14074	45.4	14	1029	21	0.19347577092511	0.182726872246696	0.00474449339207048	0.734264317180617	1305532	3141152	2
505	8_16_CA_0004-sil	PL	46	27	419	1273	2675	197	4	113	103	25.75	629	3632	20.43	48124	16	1612	25	0.173466960352423	0.152925110132159	0.00349779735682819	0.861964757709251	1298326	2953476	1
506	8_16_CA_0005-sil	PL	47	29	230	682	1197	139	7	68	65	9286	353	3632	12712	32234	17	494	15	0.231083700440529	0.203519823788546	0.00743612334801762	0.776986784140969	1320502	1897051	4
507	8_16_CA_0006-sil	PL	65	36	254	771	1340	146	8	78	71	8875	400	3178	9988	32688	15	718	17	0.238237885462555	0.18463436123348	0.00640088105726872	0.788154185022026	1315475	1920169	4
508	8_16_CA_0007-sil	PL	56	30	339	1210	2151	194	8	125	104	13	592	4086	14982	45854	22	862	21	0.183770925110132	0.158215859030837	0.00329955947136564	0.717735682819383	1299745	2843734	1
509	8_16_CA_0008-sil	PL	59	34	490	1698	3214	225	6	175	133	22167	830	3178	14528	51302	24	1599	24	0.171013215859031	0.13142731277533	0.00235242290748899	0.796444933920705	1332642	2625858	1
510	8_16_CA_0009-sil	PL	70	40	326	966	2481	201	6	87	76	12667	485	4086	16344	38.59	19	762	21	0.159290748898678	0.20452422907489	0.00513656387665198	0.770907488986784	1251478	3699819	2
511	8_16_CA_0011-sil	PL	50	30	269	926	2005	185	5	78	65	13	438	3632	10896	36774	14	843	20	0.158991189427313	0.195867841409692	0.00448898678414097	0.73620704845815	1254239	3113296	2
512	8_16_CA_0012-sil	PL	72	34	280	1029	2191	194	8	67	64	8	456	4086	26786	37228	20	715	21	0.160726872246696	0.185008810572687	0.00403083700440529	0.732515418502203	1275159	3074005	2
513	8_16_CA_0013-sil	PL	63	35	274	926	2008	178	8	79	73	9125	434	3178	16344	39044	14	600	20	0.167718061674009	0.191035242290749	0.00487665198237885	0.796845814977973	1279405	3464165	3
514	8_16_CA_0014-sil	PL	49	27	279	735	1329	145	6	66	64	10667	380	3632	16344	27.24	21	505	16	0.246801762114537	0.194977973568282	0.00749339207048458	0.798696035242291	1296169	2298321	4
515	8_16_CA_0015-sil	PL	56	32	331	914	1960	194	5	89	78	15.6	467	3632	18.16	44946	17	790	21	0.197850220264317	0.210035242290749	0.00571806167400881	0.655251101321586	129499	2277818	2
516	8_16_CA_0017-sil	PL	70	36	271	812	1919	183	4	77	71	17.75	408	5448	12712	40.86	13	1025	21	0.177502202643172	0.220096916299559	0.00619383259911894	0.720555066079295	1275919	3373581	3
517	8_16_CA_0018-sil	PL	55	32	282	704	1481	154	5	75	66	13.2	382	4.54	19976	28602	16	577	16	0.227541850220264	0.214511013215859	0.0082511013215859	0.788044052863436	1321363	2524723	3
518	8_16_CA_0019-sil	PL	69	33	363	1121	2538	206	4	104	93	23.25	559	4.54	14982	42222	19	1080	22	0.170237885462555	0.180911894273128	0.00418502202643172	0.750740088105727	1296809	2826397	1
519	8_16_CA_0020-sil	PL	47	27	196	488	1548	173	3	45	45	15	263	4086	12258	33142	11	516	18	0.157052863436123	0.34404845814978	0.0121497797356828	0.653577092511013	1200442	3710848	4
520	8_16_CA_0021-sil	PL	83	42	303	809	2023	200	5	96	76	15.2	452	3632	19068	40.86	20	816	19	0.190449339207048	0.239881057268722	0.00693392070484582	0.632757709251101	1246937	4201706	3
521	9_17_CA_0001-sil	LL	85	40	237	627	1445	165	10	56	53	5.3	321	4994	9534	39498	16	333	16	0.222462555066079	0.262488986784141	0.010273127753304	0.67026872246696	1255335	2894169	6
522	9_17_CA_0002-sil	LL	101	43	268	689	1493	150	14	71	70	5	371	4.54	6356	38136	13	488	18	0.246859030837004	0.215775330396476	0.00955066079295154	0.830982378854625	1282789	2021458	6
523	9_17_CA_0003-sil	LL	88	48	268	594	1072	128	15	63	57	3.8	322	2.27	10896	24062	15	355	14	0.332101321585903	0.225008810572687	0.0137665198237885	0.818718061674009	1283412	1780391	6
524	9_17_CA_0005-sil	LL	87	49	219	528	1214	145	9	58	57	6333	290	4086	9534	32688	14	395	16	0.252162995594714	0.263224669603524	0.0127444933920705	0.729511013215859	1264647	2239352	6
525	9_17_CA_0006-sil	LL	80	38	224	531	1371	150	9	45	48	5333	278	4994	8626	31.78	13	277	16	0.22136563876652	0.280493392070485	0.0133700440528634	0.767713656387665	1255951	3332961	6
526	9_17_CA_0007-sil	LL	77	43	292	805	1695	173	15	91	71	4733	423	2724	8626	42222	19	592	17	0.217251101321586	0.217502202643172	0.00729515418502203	0.710008810572687	1280964	3141294	5
527	9_17_CA_0008-sil	LL	88	45	395	1057	2084	184	15	145	108	7.2	602	4086	10442	39044	21	930	19	0.231458149779736	0.176674008810573	0.00556828193832599	0.770894273127753	1300992	2890932	5
528	9_17_CA_0009-sil	LL	77	42	186	411	947	122	9	38	44	4889	215	4994	9.08	28602	15	363	15	0.277753303964758	0.288480176211454	0.0185770925110132	0.803770925110132	1277604	1852644	6
529	9_17_CA_0010-sil	LL	65	37	229	362	946	128	7	35	40	5714	215	4086	16798	21792	12	218	14	0.311440528634361	0.360154185022026	0.0293039647577093	0.725431718061674	1194324	2147709	6
530	9_17_CA_0011-sil	LL	79	45	209	461	926	122	6	44	47	7833	251	3178	10442	27694	13	298	15	0.310933920704846	0.26042731277533	0.0165198237885463	0.783436123348018	1258343	1774984	6
531	9_17_CA_0012-sil	LL	84	50	181	418	827	112	13	42	40	3077	219	1816	8626	24516	13	264	12	0.320325991189427	0.286378854625551	0.0218766519823789	0.832691629955947	1265312	1201515	6
532	9_17_CA_0013-sil	LL	76	39	220	500	848	117	12	66	56	4667	289	3632	9.08	24516	18	256	12	0.348814977973568	0.241766519823789	0.0159515418502203	0.782436123348018	1315179	1506804	6
533	9_17_CA_0014-sil	LL	143	58	272	683	1368	145	18	75	76	4222	369	4.54	11804	27694	21	489	16	0.303766519823789	0.216361233480176	0.0115770925110132	0.814237885462555	1289382	152195	6
534	9_17_CA_0015-sil	LL	83	39	165	476	806	118	11	48	51	4636	239	3632	6.81	29964	19	351	12	0.307308370044053	0.247969162995595	0.0137885462555066	0.729599118942731	1304491	1747416	6
535	9_17_CA_0016-sil	LL	75	37	326	832	1655	161	11	86	74	6727	441	4086	10896	31.78	17	514	17	0.242176211453744	0.197277533039648	0.00754625550660793	0.80052422907489	1297231	252665	5
536	9_17_CA_0017-sil	LL	79	38	234	474	1227	139	8	55	55	6875	278	4.54	8172	28148	16	340	15	0.255607929515418	0.291211453744493	0.0172599118942731	0.796246696035242	1264467	201091	6
537	9_17_CA_0018-sil	LL	125	57	336	597	1830	179	7	70	68	9714	368	4.54	19522	38.59	15	492	18	0.251660792951542	0.291898678414097	0.015374449339207	0.717017621145374	1257581	2651413	6
538	9_17_CA_0019-sil	LL	119	49	283	682	1428	146	13	93	73	5615	397	4994	9.08	31326	15	455	16	0.281740088105727	0.21326872246696	0.0107885462555066	0.842004405286344	1293097	1879604	6
539	9_17_CA_0020-sil	LL	57	31	244	662	1134	131	11	87	65	5909	370	3632	12258	23154	20	407	14	0.265444933920705	0.195594713656388	0.00844052863436123	0.830991189427313	1312	1768086	6
540	9_18_CA_0001-sil	LL	137	61	436	968	1708	169	16	138	98	6125	587	4.54	11804	31.78	26	722	18	0.335436123348018	0.17936563876652	0.00812334801762114	0.752594713656388	1366781	1850983	5
541	9_18_CA_0002-sil	LL	88	41	341	798	1235	137	13	121	81	6231	484	4.54	8626	29.51	24	563	15	0.347118942731278	0.17773127753304	0.00902202643171806	0.822801762114537	1322011	1730613	5
542	9_18_CA_0003-sil	LL	77	44	340	949	1709	161	11	115	102	9273	515	3632	13166	36.32	17	635	19	0.243740088105727	0.170339207048458	0.00582819383259912	0.824251101321586	1332101	2546612	5
543	9_18_CA_0004-sil	LL	67	36	320	634	1061	129	10	88	71	7.1	389	4086	8626	27.24	17	481	15	0.364938325991189	0.211074889867841	0.0130440528634361	0.802303964757709	13237	1573197	6
544	9_18_CA_0005-sil	LL	123	47	389	816	1572	158	13	126	86	6615	521	5448	11804	29964	26	718	17	0.325400881057269	0.193973568281938	0.00971806167400881	0.793590308370044	1325933	1779598	5
545	9_18_CA_0006-sil	LL	105	47	320	839	1542	159	12	113	85	7083	475	3178	9988	30418	24	644	15	0.27557268722467	0.195101321585903	0.00803083700440529	0.765488986784141	1311933	2521875	5
546	9_18_CA_0007-sil	LL	95	45	319	887	1502	153	16	93	79	4938	457	3632	11.35	30872	20	528	16	0.275348017621145	0.177493392070485	0.00697356828193833	0.803832599118943	1309654	1762358	5
547	9_18_CA_0008-sil	LL	87	40	410	886	1985	178	10	122	106	10.6	543	4086	16344	44038	18	1389	21	0.250136563876652	0.205233480176211	0.00829955947136564	0.787748898678414	1322941	1775783	5
548	9_18_CA_0009-sil	LL	155	71	293	687	1553	159	18	93	79	4389	392	3632	9988	32688	17	713	17	0.288704845814978	0.239480176211454	0.0127973568281938	0.772907488986784	1285754	2243471	6
549	9_18_CA_0010-sil	LL	122	50	361	841	1481	158	13	118	89	6846	492	4994	12258	32688	22	666	17	0.325806167400881	0.190722466960352	0.00886343612334802	0.747801762114538	1338421	1822617	5
550	9_18_CA_0011-sil	LL	82	41	226	514	1016	130	9	80	58	6444	316	4.54	11.35	26332	16	381	14	0.303185022026432	0.250656387665198	0.0144801762114537	0.76020704845815	1272137	2350317	6
551	9_18_CA_0012-sil	LL	104	44	306	792	1165	139	13	134	89	6846	488	4994	8626	33142	20	658	16	0.351837004405286	0.17773127753304	0.00840088105726872	0.756017621145374	1347048	1801303	5
552	9_18_CA_0013-sil	LL	78	41	290	715	925	119	14	92	64	4571	402	3178	12712	22.7	22	244	13	0.398374449339207	0.17152422907489	0.00963436123348018	0.821872246696035	1337571	1175723	6
553	9_18_CA_0014-sil	LL	99	43	326	697	1402	147	12	91	76	6333	416	4086	8626	27.24	18	494	16	0.302845814977974	0.214096916299559	0.0113348017621145	0.8165859030837	1309272	1826067	6
554	9_18_CA_0015-sil	LL	95	48	154	468	848	118	9	41	45	5	230	4086	14074	21792	15	296	13	0.293933920704846	0.241409691629956	0.0131013215859031	0.764762114537445	1269311	1803778	6
555	9_18_CA_0016-sil	LL	62	34	198	592	944	127	13	64	53	4077	296	3632	6.81	25878	17	357	14	0.276030837004405	0.217594713656388	0.00962995594713656	0.736898678414097	1291156	2172388	6
556	9_18_CA_0018-sil	LL	102	49	262	725	1334	142	15	79	66	4.4	389	4086	9534	29056	20	517	15	0.272374449339207	0.198418502202643	0.00887665198237885	0.827828193832599	1320194	2118881	6
557	9_18_CA_0019-sil	LL	73	41	252	549	1009	126	8	80	61	7625	332	3178	9534	25878	16	356	14	0.322550660792952	0.230127753303965	0.0137400881057269	0.80425550660793	1325399	189444	6
558	9_18_CA_0020-sil	LL	109	49	232	591	1346	153	11	68	67	6091	319	4086	12712	33142	13	680	18	0.253418502202643	0.262237885462555	0.0125550660792952	0.720484581497797	1253261	2825886	6

## Sheet: precondition_hippo_comparison
Statistical comparison between experimental groups in precondition setup, hippocampus region
parameter	CA_PP-PL	CA_PP-LL	CA_PP-BL	CA_PL-LL	CA_PL-BL	CA_LL-BL
soma area	0.2379	0.043	0.9766	0.0177	0.2542	0.0442
soma perimeter	0.1499	0.0491	0.9894	0.0194	0.1649	0.055
branch area	0.0966	0.0418	0.1957	0.2413	0.8897	0.391
branch perimeter	0.0488	0.0032	0.0551	0.006	0.5199	0.0452
branch index	0.1772	0.0003	0.0474	0.0001	0.1201	0.0055
convex area	0.0804	0.0001	0.0437	0.0001	0.1842	0.0079
convex perimeter	0.1246	0.0001	0.0352	0.0003	0.1619	0.0081
startnodes	0.0262	0	0.0138	0	0.0011	0.0001
junctions	0.1679	0.1274	0.2614	0.68	0.6366	0.4409
endnodes	0.1499	0.0335	0.2722	0.0988	0.5122	0.0559
end-to-startnode ratio	0.7517	0	0.0238	0	0.0257	0.0004
total branch length	0.0748	0.0085	0.0883	0.0199	0.7049	0.1026
Sholl min radius	0.8786	0.1505	0.222	0.102	0.1658	0.9234
Sholl peak radius	0.4727	0.0001	0.1639	0	0.2432	0.005
Sholl max radius	0.9468	0.0001	0.193	0.0005	0.27	0.0072
Sholl peak	0.1432	0.9185	0.2481	0.0572	0.6178	0.1182
cell spread	0.4473	0	0.0396	0	0.0928	0.0011
cell solidity	0.9251	0.0004	0.085	0.0004	0.077	0.0046
cell convexity	0.0814	0.0406	0.1133	0.4257	0.7942	0.3324
cell circularity	0.0778	0.0028	0.0533	0.0039	0.2867	0.0312
convex circularity	0.5093	0.2211	0.9661	0.0981	0.3767	0.147
fractal dimension	0.1471	0.4394	0.3495	0.023	0.3383	0.0365
lacunarity	0.8949	0.0012	0.1421	0.0024	0.1867	0.0124
Statistical comparisons: type II Wald chi-square tests for linear mixed models
p > 0.05
0.01 < p < 0.05	*
0.001 < p < 0.01	**
p < 0.001	***
